# Supplementary material for: 10-(Prop-2-yn-1-yl)-2,7-diaza­phenothia­zine
Source: Acta Crystallogr Sect E Struct Rep Online. 2012 May 2;68(Pt 6):o1590–1. doi: 10.1107/S1600536812018879 (PMC3379202; doi:10.1107/S1600536812018879)
Supplement: Supplementary file 1 [file e-68-o1590-sup1.cif]

##############################################################################
#                                                                            #
# This CIF contains the data in a paper accepted for publication in          #
# Acta Crystallographica Section E. It conforms to the requirements of       #
# Notes for Authors for Acta Crystallographica Section E, and has been       #
# peer reviewed under the auspices of the IUCr Commission on Journals.       #
#                                                                            #
# Full details of the Crystallographic Information File format               #
# are given in the paper "The Crystallographic Information File (CIF):       #
# a New Standard Archive File for Crystallography" by S. R. Hall, F. H.      #
# Allen and I. D. Brown [Acta Cryst. (1991), A47, 655-685].                  #
#                                                                            #
# The current version of the core CIF dictionary is obtainable from          #
# ftp://ftp.iucr.org/pub/cif_core.dic.                                       #
#                                                                            #
# Software is freely available for graphical display of the structure(s)     #
# in this CIF. For information consult the CIF software page                 #
# http://www.iucr.org/resources/cif/software.                                #
#                                                                            #
# This file may be used for bona fide research purposes within the           #
# scientific community so long as proper attribution is given to the journal # 
# article from which it was obtained.                                        #
#                                                                            #
##############################################################################
data_I
_audit_creation_method     SHELXL-97
_chemical_name_systematic
;
10-(Prop-2-yn-1-yl)-2,7-diazaphenothiazine
;
_chemical_name_common
;
10-(prop-2-yn-1-yl)dipyrido[3,4-<i>b</i>:3',4'-<i>e</i>][1,4]thiazine
;
_chemical_formula_moiety     'C13 H9 N3 S'
_chemical_formula_sum     'C13 H9 N3 S'
_chemical_formula_iupac     'C13 H9 N3 S'
_chemical_formula_weight     239.29
_chemical_melting_point     ?
_symmetry_cell_setting     monoclinic
_symmetry_space_group_name_H-M     'P 21/c'
_symmetry_space_group_name_Hall     '-P 2ybc'
loop_
    _symmetry_equiv_pos_as_xyz
    'x, y, z'
    '-x, y+1/2, -z+1/2'
    '-x, -y, -z'
    'x, -y-1/2, z-1/2'
_cell_length_a     14.1150(9)
_cell_length_b     10.1909(6)
_cell_length_c     7.6749(5)
_cell_angle_alpha     90.00
_cell_angle_beta     104.212(3)
_cell_angle_gamma     90.00
_cell_volume     1070.20(12)
_cell_formula_units_Z     4
_cell_measurement_reflns_used     2229
_cell_measurement_theta_min     2.54
_cell_measurement_theta_max     27.49
_cell_measurement_temperature     100(2)
_exptl_crystal_description     block
_exptl_crystal_colour     yellow
_exptl_crystal_size_max     0.60
_exptl_crystal_size_mid     0.50
_exptl_crystal_size_min     0.35
_exptl_crystal_density_diffrn     1.485
_exptl_crystal_density_meas     ?
_exptl_crystal_density_method     'not measured'
_exptl_crystal_F_000     496
_exptl_absorpt_coefficient_mu     0.279
_exptl_absorpt_correction_type     none
_exptl_absorpt_process_details     ?
_exptl_special_details     ?
_diffrn_ambient_temperature     100(2)
_diffrn_radiation_type     MoK\a
_diffrn_radiation_wavelength     0.71073
_diffrn_radiation_source     'fine-focus sealed tube'
_diffrn_radiation_monochromator     'graphite'
_diffrn_measurement_device_type
                 'Nonius KappaCCD diffractometer upgraded  with APEXII detector'
_diffrn_measurement_method     '\w scan'
_diffrn_detector_area_resol_mean     8.3
_diffrn_reflns_number     7015
_diffrn_reflns_av_R_equivalents     0.041
_diffrn_reflns_av_sigmaI/netI     0.043
_diffrn_reflns_theta_min     3.39
_diffrn_reflns_theta_max     27.45
_diffrn_reflns_theta_full     27.45
_diffrn_measured_fraction_theta_max     0.986
_diffrn_measured_fraction_theta_full     0.986
_diffrn_reflns_limit_h_min     -18
_diffrn_reflns_limit_h_max     18
_diffrn_reflns_limit_k_min     -12
_diffrn_reflns_limit_k_max     13
_diffrn_reflns_limit_l_min     -9
_diffrn_reflns_limit_l_max     9
_diffrn_standards_number     0
_diffrn_standards_interval_count     0
_diffrn_standards_interval_time     0
_diffrn_standards_decay_%     .
_refine_special_details
;
Refinement of <i>F</i>^2^ against ALL reflections. The weighted <i>R</i>-factor
<i>wR</i> and goodness of fit <i>S</i> are based on <i>F</i>^2^, conventional
<i>R</i>-factors <i>R</i> are based on <i>F</i>, with <i>F</i> set to zero for
negative <i>F</i>^2^. The threshold expression of <i>F</i>^2^ >
2\s(<i>F</i>^2^) is used only for calculating <i>R</i>-factors(gt) <i>etc</i>.
and is not relevant to the choice of reflections for refinement.
<i>R</i>-factors based on <i>F</i>^2^ are statistically about twice as large
as those based on <i>F</i>, and <i>R</i>- factors based on ALL data will be
even larger.
;
_reflns_number_total     2407
_reflns_number_gt     2011
_reflns_threshold_expression     I>2\s(I)
_refine_ls_structure_factor_coef     Fsqd
_refine_ls_matrix_type     full
_refine_ls_R_factor_all     0.062
_refine_ls_R_factor_gt     0.049
_refine_ls_wR_factor_gt     0.105
_refine_ls_wR_factor_ref     0.114
_refine_ls_goodness_of_fit_ref     1.11
_refine_ls_restrained_S_all     1.11
_refine_ls_number_reflns     2407
_refine_ls_number_parameters     154
_refine_ls_number_restraints     0
_refine_ls_hydrogen_treatment     constr
_refine_ls_weighting_scheme     calc
_refine_ls_weighting_details
         'calc w=1/[\s^2^(Fo^2^)+(0.0285P)^2^+1.4885P] where P=(Fo^2^+2Fc^2^)/3'
_atom_sites_solution_hydrogens     geom
_atom_sites_solution_primary     direct
_atom_sites_solution_secondary     difmap
_refine_ls_shift/su_max     0.001
_refine_ls_shift/su_mean     0.000
_refine_diff_density_max     0.450
_refine_diff_density_min     -0.349
_refine_ls_extinction_method     none
_refine_ls_extinction_coef     ?
loop_
    _atom_type_symbol
    _atom_type_description
    _atom_type_scat_dispersion_real
    _atom_type_scat_dispersion_imag
    _atom_type_scat_source
    'C' 'C' 0.0033 0.0016
                         'International Tables Vol C Tables 4.2.6.8 and 6.1.1.4'
    'H' 'H' 0.0000 0.0000
                         'International Tables Vol C Tables 4.2.6.8 and 6.1.1.4'
    'O' 'O' 0.0106 0.0060
                         'International Tables Vol C Tables 4.2.6.8 and 6.1.1.4'
    'S' 'S' 0.1246 0.1234
                         'International Tables Vol C Tables 4.2.6.8 and 6.1.1.4'
    'N' 'N' 0.0061 0.0033
                         'International Tables Vol C Tables 4.2.6.8 and 6.1.1.4'
_computing_data_collection     'COLLECT  (Nonius, 1998)'
_computing_cell_refinement     'DENZO and SCALEPACK (Otwinowski & Minor,  1997)'
_computing_data_reduction     'DENZO and SCALEPACK  (Otwinowski & Minor,  1997)'
_computing_structure_solution     'SHELXS97 (Sheldrick, 2008)'
_computing_structure_refinement     'SHELXL97 (Sheldrick, 2008)'
_computing_molecular_graphics
;
ORTEPIII (Burnett & Johnson, 1996) and Mercury (Macrae <i>et al.</i>,
2008)
;
_computing_publication_material     'publCIF (Westrip, 2010)'
loop_
    _atom_site_type_symbol
    _atom_site_label
    _atom_site_fract_x
    _atom_site_fract_y
    _atom_site_fract_z
    _atom_site_U_iso_or_equiv
    _atom_site_adp_type
    _atom_site_calc_flag
    _atom_site_refinement_flags
    _atom_site_occupancy
    _atom_site_symmetry_multiplicity
    _atom_site_disorder_assembly
    _atom_site_disorder_group
    C C1 0.92188(15) 0.1074(2) 0.5605(3) 0.0172(4) Uani d . 1 1 . .
    H H1 0.9145 0.0148 0.5522 0.021 Uiso calc R 1 1 . .
    C C3 1.01573(17) 0.2865(2) 0.6685(3) 0.0218(5) Uani d . 1 1 . .
    H H3 1.0762 0.3225 0.7335 0.026 Uiso calc R 1 1 . .
    C C4 0.94013(16) 0.3721(2) 0.5945(3) 0.0195(5) Uani d . 1 1 . .
    H H4 0.9479 0.4640 0.6135 0.023 Uiso calc R 1 1 . .
    C C4a 0.85325(16) 0.3212(2) 0.4927(3) 0.0159(4) Uani d . 1 1 . .
    C C5a 0.65940(16) 0.3263(2) 0.3914(3) 0.0164(4) Uani d . 1 1 . .
    C C6 0.57174(16) 0.3834(2) 0.4013(3) 0.0197(5) Uani d . 1 1 . .
    H H6 0.5703 0.4759 0.4161 0.024 Uiso calc R 1 1 . .
    C C8 0.49541(17) 0.1852(2) 0.3756(3) 0.0226(5) Uani d . 1 1 . .
    H H8 0.4377 0.1351 0.3665 0.027 Uiso calc R 1 1 . .
    C C9 0.58017(16) 0.1180(2) 0.3718(3) 0.0192(5) Uani d . 1 1 . .
    H H9 0.5801 0.0249 0.3640 0.023 Uiso calc R 1 1 . .
    C C9a 0.66564(15) 0.1889(2) 0.3797(3) 0.0154(4) Uani d . 1 1 . .
    C C10a 0.84271(15) 0.1850(2) 0.4757(3) 0.0147(4) Uani d . 1 1 . .
    C C11 0.75374(17) -0.0072(2) 0.3179(3) 0.0182(5) Uani d . 1 1 . .
    H H11a 0.8152 -0.0251 0.2819 0.022 Uiso calc R 1 1 . .
    H H11b 0.6992 -0.0198 0.2102 0.022 Uiso calc R 1 1 . .
    C C12 0.74397(16) -0.1054(2) 0.4530(3) 0.0194(5) Uani d . 1 1 . .
    C C13 0.73370(18) -0.1884(3) 0.5542(4) 0.0284(6) Uani d . 1 1 . .
    H H13 0.7254 -0.2552 0.6356 0.034 Uiso calc R 1 1 . .
    S S5 0.75938(4) 0.42507(5) 0.37659(8) 0.01880(16) Uani d . 1 1 . .
    N N2 1.00796(13) 0.15579(19) 0.6532(3) 0.0204(4) Uani d . 1 1 . .
    N N7 0.48877(14) 0.3163(2) 0.3912(3) 0.0226(4) Uani d . 1 1 . .
    N N10 0.75434(13) 0.12936(18) 0.3721(2) 0.0158(4) Uani d . 1 1 . .
loop_
    _atom_site_aniso_label
    _atom_site_aniso_U_11
    _atom_site_aniso_U_22
    _atom_site_aniso_U_33
    _atom_site_aniso_U_12
    _atom_site_aniso_U_13
    _atom_site_aniso_U_23
    C1 0.0160(10) 0.0151(10) 0.0217(11) 0.0027(8) 0.0071(9) 0.0011(8)
    C3 0.0170(11) 0.0228(12) 0.0250(12) -0.0042(10) 0.0041(9) -0.0051(10)
    C4 0.0194(11) 0.0165(10) 0.0244(12) -0.0023(9) 0.0085(9) -0.0050(9)
    C4a 0.0165(10) 0.0147(10) 0.0178(11) 0.0005(8) 0.0070(8) 0.0003(8)
    C5a 0.0176(10) 0.0166(10) 0.0142(10) 0.0009(8) 0.0025(8) 0.0013(8)
    C6 0.0195(11) 0.0186(10) 0.0197(11) 0.0028(9) 0.0023(9) -0.0007(9)
    C8 0.0168(11) 0.0245(12) 0.0250(12) -0.0011(9) 0.0024(9) -0.0024(10)
    C9 0.0175(10) 0.0170(10) 0.0217(11) -0.0004(9) 0.0022(9) -0.0013(9)
    C9a 0.0155(10) 0.0156(10) 0.0143(10) 0.0027(8) 0.0022(8) -0.0005(8)
    C10a 0.0141(10) 0.0144(10) 0.0169(11) -0.0017(8) 0.0064(8) 0.0000(8)
    C11 0.0199(11) 0.0136(10) 0.0218(11) 0.0011(9) 0.0064(9) -0.0028(9)
    C12 0.0149(10) 0.0177(10) 0.0250(12) 0.0000(9) 0.0037(9) -0.0034(9)
    C13 0.0256(13) 0.0242(12) 0.0360(15) 0.0034(10) 0.0086(11) 0.0067(11)
    S5 0.0187(3) 0.0143(3) 0.0241(3) 0.0015(2) 0.0066(2) 0.0035(2)
    N2 0.0131(9) 0.0226(10) 0.0248(10) 0.0021(8) 0.0033(7) -0.0002(8)
    N7 0.0164(9) 0.0244(10) 0.0254(11) 0.0039(8) 0.0020(8) -0.0014(8)
    N10 0.0119(8) 0.0185(9) 0.0167(9) 0.0014(7) 0.0030(7) -0.0005(7)
_geom_special_details
;
 All e.s.d.'s (except the e.s.d. in the dihedral angle between two l.s. planes)
are estimated using the full covariance matrix. The cell e.s.d.'s are taken
into account individually in the estimation of e.s.d.'s in distances, angles
and torsion angles; correlations between e.s.d.'s in cell parameters are only
used when they are defined by crystal symmetry. An approximate (isotropic)
treatment of cell e.s.d.'s is used for estimating e.s.d.'s involving l.s.
planes.
;
loop_
    _geom_bond_atom_site_label_1
    _geom_bond_atom_site_label_2
    _geom_bond_site_symmetry_2
    _geom_bond_distance
    _geom_bond_publ_flag
    C1 N2 . 1.342(3) ?
    C1 C10a . 1.393(3) ?
    C1 H1 . 0.9500 ?
    C3 N2 . 1.339(3) ?
    C3 C4 . 1.387(3) ?
    C3 H3 . 0.9500 ?
    C4 C4a . 1.383(3) ?
    C4 H4 . 0.9500 ?
    C4a C10a . 1.398(3) ?
    C4a S5 . 1.758(2) ?
    C5a C6 . 1.386(3) ?
    C5a C9a . 1.407(3) ?
    C5a S5 . 1.760(2) ?
    C6 N7 . 1.342(3) ?
    C6 H6 . 0.9500 ?
    C8 N7 . 1.347(3) ?
    C8 C9 . 1.385(3) ?
    C8 H8 . 0.9500 ?
    C9 C9a . 1.395(3) ?
    C9 H9 . 0.9500 ?
    C9a N10 . 1.405(3) ?
    C10a N10 . 1.422(3) ?
    C11 N10 . 1.452(3) ?
    C11 C12 . 1.471(3) ?
    C11 H11a . 0.9900 ?
    C11 H11b . 0.9900 ?
    C12 C13 . 1.181(3) ?
    C13 H13 . 0.9500 ?
loop_
    _geom_angle_atom_site_label_1
    _geom_angle_atom_site_label_2
    _geom_angle_atom_site_label_3
    _geom_angle_site_symmetry_1
    _geom_angle_site_symmetry_3
    _geom_angle
    _geom_angle_publ_flag
    N2 C1 C10a . . 123.9(2) ?
    N2 C1 H1 . . 118.1 ?
    C10a C1 H1 . . 118.1 ?
    N2 C3 C4 . . 123.5(2) ?
    N2 C3 H3 . . 118.3 ?
    C4 C3 H3 . . 118.3 ?
    C4a C4 C3 . . 118.8(2) ?
    C4a C4 H4 . . 120.6 ?
    C3 C4 H4 . . 120.6 ?
    C4 C4a C10a . . 119.0(2) ?
    C4 C4a S5 . . 120.91(17) ?
    C10a C4a S5 . . 120.04(17) ?
    C6 C5a C9a . . 119.5(2) ?
    C6 C5a S5 . . 120.26(17) ?
    C9a C5a S5 . . 120.09(16) ?
    N7 C6 C5a . . 124.1(2) ?
    N7 C6 H6 . . 117.9 ?
    C5a C6 H6 . . 117.9 ?
    N7 C8 C9 . . 124.9(2) ?
    N7 C8 H8 . . 117.6 ?
    C9 C8 H8 . . 117.6 ?
    C8 C9 C9a . . 119.0(2) ?
    C8 C9 H9 . . 120.5 ?
    C9a C9 H9 . . 120.5 ?
    C9 C9a N10 . . 122.98(19) ?
    C9 C9a C5a . . 116.82(19) ?
    N10 C9a C5a . . 120.18(19) ?
    C1 C10a C4a . . 117.7(2) ?
    C1 C10a N10 . . 121.87(19) ?
    C4a C10a N10 . . 120.42(19) ?
    N10 C11 C12 . . 116.42(19) ?
    N10 C11 H11a . . 108.2 ?
    C12 C11 H11a . . 108.2 ?
    N10 C11 H11b . . 108.2 ?
    C12 C11 H11b . . 108.2 ?
    H11a C11 H11b . . 107.3 ?
    C13 C12 C11 . . 176.5(3) ?
    C12 C13 H13 . . 180.0 ?
    C4a S5 C5a . . 98.00(10) ?
    C3 N2 C1 . . 117.1(2) ?
    C6 N7 C8 . . 115.6(2) ?
    C9a N10 C10a . . 118.21(18) ?
    C9a N10 C11 . . 118.89(18) ?
    C10a N10 C11 . . 119.00(18) ?
loop_
    _geom_torsion_atom_site_label_1
    _geom_torsion_atom_site_label_2
    _geom_torsion_atom_site_label_3
    _geom_torsion_atom_site_label_4
    _geom_torsion_site_symmetry_1
    _geom_torsion_site_symmetry_2
    _geom_torsion_site_symmetry_3
    _geom_torsion_site_symmetry_4
    _geom_torsion
    _geom_torsion_publ_flag
    N2 C3 C4 C4a . . . . -2.9(4) ?
    C3 C4 C4a C10a . . . . 3.3(3) ?
    C3 C4 C4a S5 . . . . -173.43(17) ?
    C9a C5a C6 N7 . . . . -3.6(4) ?
    S5 C5a C6 N7 . . . . 171.68(18) ?
    N7 C8 C9 C9a . . . . -1.8(4) ?
    C8 C9 C9a N10 . . . . -178.4(2) ?
    C8 C9 C9a C5a . . . . 0.1(3) ?
    C6 C5a C9a C9 . . . . 2.4(3) ?
    S5 C5a C9a C9 . . . . -172.88(17) ?
    C6 C5a C9a N10 . . . . -179.1(2) ?
    S5 C5a C9a N10 . . . . 5.6(3) ?
    N2 C1 C10a C4a . . . . -1.7(3) ?
    N2 C1 C10a N10 . . . . 177.10(19) ?
    C4 C4a C10a C1 . . . . -1.2(3) ?
    S5 C4a C10a C1 . . . . 175.63(16) ?
    C4 C4a C10a N10 . . . . 179.98(19) ?
    S5 C4a C10a N10 . . . . -3.2(3) ?
    C4 C4a S5 C5a . . . . -148.01(19) ?
    C10a C4a S5 C5a . . . . 35.26(19) ?
    C6 C5a S5 C4a . . . . 148.16(19) ?
    C9a C5a S5 C4a . . . . -36.6(2) ?
    C4 C3 N2 C1 . . . . 0.1(3) ?
    C10a C1 N2 C3 . . . . 2.2(3) ?
    C5a C6 N7 C8 . . . . 1.9(3) ?
    C9 C8 N7 C6 . . . . 0.8(4) ?
    C9 C9a N10 C10a . . . . -144.8(2) ?
    C5a C9a N10 C10a . . . . 36.8(3) ?
    C9 C9a N10 C11 . . . . 12.8(3) ?
    C5a C9a N10 C11 . . . . -165.6(2) ?
    C1 C10a N10 C9a . . . . 142.9(2) ?
    C4a C10a N10 C9a . . . . -38.3(3) ?
    C1 C10a N10 C11 . . . . -14.6(3) ?
    C4a C10a N10 C11 . . . . 164.16(19) ?
    C12 C11 N10 C9a . . . . -76.0(3) ?
    C12 C11 N10 C10a . . . . 81.3(2) ?
loop_
    _geom_hbond_atom_site_label_D
    _geom_hbond_atom_site_label_H
    _geom_hbond_atom_site_label_A
    _geom_hbond_site_symmetry_A
    _geom_hbond_distance_DH
    _geom_hbond_distance_HA
    _geom_hbond_distance_DA
    _geom_hbond_angle_DHA
    C4 H4 N2 2_756 0.95 2.62 3.457(3) 147
    C13 H13 C11 4_556 0.95 2.78 3.677(3) 159
    C13 H13 C12 4_556 0.95 2.78 3.686(3) 161
    C3 H3 C13 2_756 0.95 2.78 3.662(3) 155
    C8 H8 C13 3_656 0.95 2.69 3.407(3) 133
_iucr_refine_instructions_details
;
TITL Compound X
CELL  0.71073  14.1150  10.1910   7.6750   90.000  104.212   90.000
ZERR     4.00   0.0005   0.0006   0.0009    0.000    0.003    0.000
LATT   1
SYMM  - X, 1/2 + Y, 1/2 - Z
SFAC  C    H    O    S    N
DISP C    0.00330   0.00160
DISP H    0.00000   0.00000
DISP O    0.01060   0.00600
DISP S    0.12460   0.12340
UNIT  52   36   0    4    12
MERG   2
OMIT    -3.00 180.00
FMAP   2
PLAN   20
SIZE     0.35   0.50   0.60
ACTA
BOND   $H
CONF
LIST   4
EQIV $1  -x+2,-y,-z+1
EQIV $2  -x+2,+y+1/2,-z+3/2
HTAB  C1   N2_$1
HTAB  C4   N2_$2
L.S.   4
TEMP  -173.00
WGHT    0.028500    1.488500
FVAR       0.77709
C1    1    0.921879    0.107443    0.560482    11.00000    0.01600    0.01507 =
         0.02169    0.00111    0.00707    0.00272
AFIX  43
H1    2    0.914506    0.014826    0.552178    11.00000   -1.20000
AFIX   0
C3    1    1.015732    0.286489    0.668513    11.00000    0.01705    0.02280 =
         0.02501   -0.00510    0.00408   -0.00415
AFIX  43
H3    2    1.076200    0.322474    0.733451    11.00000   -1.20000
AFIX   0
C4    1    0.940128    0.372096    0.594543    11.00000    0.01938    0.01651 =
         0.02436   -0.00503    0.00847   -0.00229
AFIX  43
H4    2    0.947886    0.464002    0.613461    11.00000   -1.20000
AFIX   0
C4A   1    0.853247    0.321170    0.492744    11.00000    0.01652    0.01470 =
         0.01783    0.00026    0.00702    0.00051
C5A   1    0.659399    0.326272    0.391367    11.00000    0.01759    0.01664 =
         0.01418    0.00132    0.00254    0.00094
C6    1    0.571744    0.383400    0.401259    11.00000    0.01947    0.01861 =
         0.01973   -0.00066    0.00233    0.00281
AFIX  43
H6    2    0.570324    0.475868    0.416104    11.00000   -1.20000
AFIX   0
C8    1    0.495413    0.185206    0.375592    11.00000    0.01678    0.02448 =
         0.02501   -0.00237    0.00242   -0.00115
AFIX  43
H8    2    0.437654    0.135088    0.366519    11.00000   -1.20000
AFIX   0
C9    1    0.580167    0.117982    0.371796    11.00000    0.01752    0.01699 =
         0.02175   -0.00131    0.00225   -0.00035
AFIX  43
H9    2    0.580087    0.024949    0.363950    11.00000   -1.20000
AFIX   0
C9A   1    0.665641    0.188900    0.379663    11.00000    0.01551    0.01558 =
         0.01427   -0.00049    0.00220    0.00274
C10A  1    0.842714    0.184991    0.475718    11.00000    0.01410    0.01441 =
         0.01685   -0.00004    0.00639   -0.00168
C11   1    0.753739   -0.007235    0.317920    11.00000    0.01995    0.01356 =
         0.02182   -0.00280    0.00641    0.00109
AFIX  23
H11A  2    0.815208   -0.025080    0.281897    11.00000   -1.20000
H11B  2    0.699199   -0.019839    0.210204    11.00000   -1.20000
AFIX   0
C12   1    0.743972   -0.105387    0.453019    11.00000    0.01494    0.01770 =
         0.02503   -0.00343    0.00370   -0.00003
C13   1    0.733705   -0.188401    0.554199    11.00000    0.02564    0.02416 =
         0.03599    0.00674    0.00859    0.00339
AFIX 163
H13   2    0.725446   -0.255171    0.635581    11.00000   -1.20000
AFIX   0
S5    4    0.759382    0.425065    0.376592    11.00000    0.01874    0.01430 =
         0.02405    0.00353    0.00660    0.00154
N2    5    1.007956    0.155788    0.653191    11.00000    0.01310    0.02265 =
         0.02478   -0.00019    0.00328    0.00211
N7    5    0.488768    0.316300    0.391185    11.00000    0.01638    0.02442 =
         0.02535   -0.00141    0.00205    0.00392
N10   5    0.754339    0.129356    0.372076    11.00000    0.01191    0.01847 =
         0.01671   -0.00046    0.00303    0.00136
HKLF    4
REM  Compound X
REM R1 =  0.0486 for   2011 Fo > 4sig(Fo)  and  0.0619 for all   2407 data
REM    154 parameters refined using      0 restraints
END
WGHT      0.0284      1.4912
REM Highest difference peak  0.450,  deepest hole -0.349,  1-sigma level  0.069
Q1    1   0.7484  0.0670  0.3578  11.00000  0.05    0.45
Q2    1   0.6595  0.2563  0.3954  11.00000  0.05    0.31
Q3    1   0.7589  0.4353  0.4996  11.00000  0.05    0.29
Q4    1   0.6194  0.1567  0.3589  11.00000  0.05    0.28
Q5    1   0.7567  0.4092  0.2463  11.00000  0.05    0.27
Q6    1   0.7735  0.1390  0.4419  11.00000  0.05    0.27
;
data_global
_journal_date_recd_electronic     2012-04-03
_journal_date_accepted     2012-04-26
_journal_name_full     'Acta Crystallographica, Section E'
_journal_year     2012
_journal_volume     68
_journal_issue      6
_journal_page_first     o1590
_journal_page_last     o1591
_journal_paper_category     QO
_journal_paper_doi     10.1107/S1600536812018879
_journal_coeditor_code     GK2475
_publ_contact_author_name     'Pluta, Krystian'
_publ_contact_author_address
;
Department of Organic Chemistry, The  Medical University of Silesia,
ul. Jagiello\'nska 4, 41-200 Sosnowiec, Poland
;
_publ_contact_author_email     pluta@sum.edu.pl
_publ_contact_author_fax     ?
_publ_contact_author_phone     ?
_publ_section_title
;
10-(Prop-2-yn-1-yl)-2,7-diazaphenothiazine
;
_publ_section_title_footnote
;
 Azinyl sulfides. Part CXXVII
;
loop_
    _publ_author_name
    _publ_author_footnote
    _publ_author_address
    'Morak-M\/lodawska, Beata' .
;
Department of Organic Chemistry, The Medical University of Silesia,
ul. Jagiello\'nska 4, 41-200 Sosnowiec, Poland
;
    'Suwi\'nska, Kinga' .
;
Institute of Physical Chemistry, Polish Academy of Sciences,
ul. Kasprzaka 44/52, 01-224 Warsaw,
Poland and Faculty of Biology and Environmental Sciences,
Cardinal Stefan Wyszynski University, ul. W\'oycickiego 1/3,
01 938 Warszawa, Poland
;
    'Pluta, Krystian' .
;
Department of Organic Chemistry, The Medical University of Silesia,
ul. Jagiello\'nska 4, 41-200 Sosnowiec, Poland
;
    'Jele\'n, Ma\/lgorzata' .
;
Department of Organic Chemistry, The Medical University of Silesia,
ul. Jagiello\'nska 4, 41-200 Sosnowiec, Poland
;
