# Supplementary material for: 10-(Prop-2-yn-1-yl)-2,7-diaza­phenothia­zine
Source: Acta Crystallogr Sect E Struct Rep Online. 2012 May 2;68(Pt 6):o1590–1. doi: 10.1107/S1600536812018879 (PMC3379202; doi:10.1107/S1600536812018879)
Supplement: Supplementary file 2 [file e-68-o1590-Isup2.hkl]

# 
# h,k,l, Fc-squared, Fo-squared, sigma(Fo-squared) and status flag 
# 
data_I
_shelx_title ' Compound X' 
_shelx_refln_list_code          4 
_shelx_F_calc_maximum      138.02 
_exptl_crystal_F_000       496.00 
_reflns_d_resolution_high  0.7709 
 
loop_ 
 _symmetry_equiv_pos_as_xyz 
 'x, y, z' 
 '-x, y+1/2, -z+1/2' 
 '-x, -y, -z' 
 'x, -y-1/2, z-1/2' 
 
_cell_length_a    14.1150 
_cell_length_b    10.1910 
_cell_length_c     7.6750 
_cell_angle_alpha  90.000 
_cell_angle_beta  104.212 
_cell_angle_gamma  90.000 
 
_shelx_F_squared_multiplier     1.000 
 
loop_ 
 _refln_index_h 
 _refln_index_k 
 _refln_index_l 
 _refln_F_squared_calc 
 _refln_F_squared_meas 
 _refln_F_squared_sigma 
 _refln_observed_status 
   4   0   0    16687.23    15430.50    335.68 o 
   5   0   0        0.83        3.15      1.51 o 
   6   0   0     1728.22     1718.05     39.48 o 
   7   0   0        2.48        2.47      1.34 o 
   8   0   0     3939.14     3980.88     74.70 o 
  12   0   0     7018.22     7356.23    169.97 o 
  14   0   0       20.69       23.03      3.10 o 
  16   0   0      474.22      512.96     29.15 o 
  17   0   0       26.88        5.61      5.30 o 
   2   1   0       57.67       48.11      2.85 o 
   3   1   0     1198.80     1202.87     57.60 o 
   4   1   0      155.25      156.21      7.72 o 
   5   1   0      914.48      958.12     14.36 o 
   6   1   0      125.69      123.12      2.40 o 
   7   1   0       68.68       59.33      3.16 o 
   8   1   0      197.78      200.32     15.29 o 
   9   1   0       68.07       55.22      1.84 o 
  10   1   0      525.34      518.30      8.73 o 
  11   1   0     3314.13     3528.99     58.85 o 
  12   1   0      564.83      588.98     24.67 o 
  13   1   0       29.33       30.10      2.45 o 
  14   1   0       29.88       12.00      4.56 o 
  15   1   0       20.84       19.40      2.97 o 
  16   1   0       84.08       57.02      4.93 o 
  17   1   0       88.76       98.77      6.60 o 
   0   2   0     2170.87     2441.74    155.40 o 
   1   2   0       16.68       18.71      1.60 o 
   2   2   0     4307.27     4222.10     94.01 o 
   3   2   0       72.77       63.15      3.10 o 
   4   2   0      167.90      217.66      3.56 o 
   5   2   0      538.95      597.42     20.84 o 
   6   2   0     8178.48     9505.73    426.28 o 
   7   2   0      181.03      191.85      3.50 o 
   8   2   0       15.21       33.24      3.15 o 
   9   2   0      194.87      193.12      5.00 o 
  10   2   0      285.46      323.97     17.67 o 
  11   2   0       28.42       38.11      2.40 o 
  12   2   0        8.12        6.77      2.74 o 
  13   2   0      170.61      166.53     12.64 o 
  14   2   0      392.65      398.27     35.62 o 
  15   2   0      164.90      167.46      8.58 o 
  16   2   0      164.73      179.56     16.45 o 
  17   2   0      243.89      282.61     12.62 o 
   1   3   0     3978.80     3813.21     62.67 o 
   2   3   0       18.81       23.59      3.51 o 
   3   3   0       11.93       12.46      7.35 o 
   4   3   0       53.54       59.98      3.17 o 
   5   3   0     7386.63     7522.74    167.32 o 
   6   3   0      370.29      395.55     42.49 o 
   7   3   0     1164.42     1394.62     20.77 o 
   8   3   0       95.98       99.87      5.32 o 
   9   3   0       90.82       90.37      2.56 o 
  10   3   0      250.83      254.60     19.08 o 
  11   3   0      487.85      491.96     16.31 o 
  12   3   0      192.36      197.34      7.41 o 
  13   3   0      188.07      214.84      6.83 o 
  14   3   0      169.26      160.86      5.78 o 
  15   3   0        0.54       -2.60      6.32 o 
  16   3   0      315.50      326.46     11.41 o 
  17   3   0      431.87      461.84     28.20 o 
   0   4   0     7489.11     7897.84    173.83 o 
   1   4   0        1.23        3.72      6.88 o 
   2   4   0       83.42       84.31      1.99 o 
   3   4   0        6.57       16.09      1.17 o 
   5   4   0       66.86       75.12     13.31 o 
   6   4   0     1539.31     1720.22     33.96 o 
   7   4   0        0.06       -1.50      3.16 o 
   8   4   0        0.86        1.72      6.19 o 
   9   4   0       14.51        1.18      4.82 o 
  10   4   0      282.89      276.87     27.67 o 
  11   4   0       47.90       32.66      4.32 o 
  12   4   0      726.67      686.01     35.45 o 
  13   4   0        1.78        1.97      1.97 o 
  14   4   0       73.19       55.32      8.66 o 
  15   4   0        1.48        7.18      3.71 o 
  16   4   0      165.02      165.47     23.84 o 
   1   5   0      108.92      197.51      6.55 o 
   2   5   0        2.26        2.25      1.16 o 
   3   5   0      991.53     1063.37     36.61 o 
   4   5   0       52.82       57.54      1.93 o 
   5   5   0      644.14      592.38     50.32 o 
   6   5   0       14.71       13.02      8.03 o 
   7   5   0      358.73      346.86     35.01 o 
   8   5   0      121.29      125.55      6.20 o 
   9   5   0      188.58      192.89     28.95 o 
  10   5   0        0.09       -3.63      7.38 o 
  11   5   0      179.16      120.39     19.18 o 
  12   5   0       10.34        0.59      7.44 o 
  13   5   0      121.46      127.09     12.98 o 
  14   5   0      102.65       74.07     18.98 o 
  15   5   0       46.36       37.62      8.78 o 
  16   5   0       40.22       56.84     15.39 o 
   0   6   0      778.05     1014.85     20.02 o 
   1   6   0       42.27       49.06      1.60 o 
   2   6   0      893.02      972.35     16.72 o 
   3   6   0        0.31       -0.40      1.90 o 
   4   6   0      224.61      237.59      8.64 o 
   5   6   0      279.34      295.74     14.27 o 
   6   6   0     3970.37     3960.65     91.04 o 
   7   6   0       66.23       69.96      4.63 o 
   8   6   0        1.64       -2.51     14.87 o 
   9   6   0      142.00      153.94      7.33 o 
  10   6   0       83.47       96.99     16.30 o 
  11   6   0        5.86       19.25     14.84 o 
  12   6   0       18.06        3.03      3.13 o 
  13   6   0      129.03      103.32      7.62 o 
  14   6   0      273.15      269.84     13.36 o 
  15   6   0      165.83      167.44     18.81 o 
   1   7   0        0.97        4.82      1.82 o 
   2   7   0        6.51       12.71      3.41 o 
   3   7   0       88.36       79.02      9.45 o 
   4   7   0       17.49       17.55      4.31 o 
   5   7   0     2658.85     3032.45    163.71 o 
   6   7   0       14.03        9.36      4.14 o 
   7   7   0      270.47      262.60     10.84 o 
   8   7   0        5.55       -2.98      5.63 o 
   9   7   0      153.55      152.93     20.01 o 
  10   7   0       38.12       42.58     10.91 o 
  11   7   0       30.39       31.49     11.54 o 
  12   7   0        0.11       -5.25      8.01 o 
  13   7   0       13.53       29.92     10.71 o 
  14   7   0        1.17        0.54      3.45 o 
  15   7   0        1.55        9.94      6.97 o 
   0   8   0      616.00      528.47     11.48 o 
   1   8   0       61.88       59.56      5.65 o 
   2   8   0      343.46      351.00      7.01 o 
   3   8   0      209.42      192.95      4.61 o 
   4   8   0      122.10      145.19     18.02 o 
   5   8   0      177.85      190.66      4.78 o 
   6   8   0     1561.70     1501.85     38.08 o 
   7   8   0      119.75      114.73      5.81 o 
   8   8   0      812.69      797.60     22.09 o 
   9   8   0        0.66       12.88     11.34 o 
  10   8   0       41.15       57.51     11.99 o 
  11   8   0      137.09      156.32     11.93 o 
  12   8   0      107.92      119.04     16.54 o 
  13   8   0       22.12       23.18      7.83 o 
  14   8   0        0.19      -10.43      7.15 o 
   1   9   0      514.39      427.34     39.90 o 
   2   9   0       39.18       27.82      2.09 o 
   3   9   0      355.01      393.10     31.19 o 
   4   9   0       16.35       24.17      1.38 o 
   5   9   0      145.56      152.25      4.10 o 
   6   9   0       27.91       48.36      8.40 o 
   8   9   0       82.20       91.79      9.16 o 
   9   9   0      168.49      157.24     34.59 o 
  10   9   0      220.09      237.72     15.25 o 
  11   9   0      270.34      244.10     19.27 o 
  12   9   0       86.97       98.21     21.26 o 
  13   9   0       75.67      103.35     10.00 o 
   0  10   0      898.74      815.12     70.69 o 
   1  10   0       57.66       49.48     10.65 o 
   2  10   0       43.03       44.53      3.00 o 
   3  10   0       41.03       29.82      3.39 o 
   4  10   0       22.15       23.17      2.48 o 
   5  10   0      100.62      100.61      7.24 o 
   6  10   0       58.31       69.51      5.15 o 
   7  10   0        0.35        2.49      2.87 o 
   8  10   0       15.95       27.67     22.23 o 
   9  10   0       52.39       52.11      5.62 o 
  10  10   0       59.67       92.89     15.19 o 
  11  10   0        3.89       26.99      5.55 o 
   1  11   0      262.52      326.99     12.01 o 
   2  11   0        7.55       13.02      5.37 o 
   3  11   0     1268.36     1443.07     32.37 o 
   4  11   0        2.07        2.18      2.39 o 
   5  11   0      101.29      108.91      5.10 o 
   6  11   0       10.88       22.88      4.50 o 
   7  11   0      241.62      251.44     17.76 o 
   8  11   0       59.51       36.82      5.36 o 
   9  11   0      727.60      814.36     31.14 o 
   0  12   0       84.82       83.94      8.01 o 
   1  12   0        0.16        3.30      2.98 o 
   2  12   0      454.30      433.52     16.08 o 
   3  12   0       29.29       32.36      3.51 o 
   4  12   0      114.82      108.92      8.50 o 
   5  12   0        2.34       12.34     14.42 o 
   6  12   0       11.73       31.11      5.67 o 
   7  12   0       51.96       38.30     18.36 o 
   1  13   0       12.49       16.74      3.16 o 
   2  13   0        3.58        2.63      2.63 o 
   3  13   0      150.47      176.36      8.54 o 
 -18   1   1       55.66       45.50      5.08 o 
 -17   1   1       82.56       85.38      6.59 o 
 -16   1   1        2.10       -3.86      3.26 o 
 -15   1   1      113.74      101.99      9.94 o 
 -14   1   1       98.27      108.85      9.98 o 
 -13   1   1       24.32       15.37      1.74 o 
 -12   1   1      132.01      134.97      4.94 o 
 -11   1   1      585.64      567.44     11.05 o 
 -10   1   1       35.94       31.75      6.91 o 
  -9   1   1      149.64      134.42      2.84 o 
  -8   1   1      250.41      276.06      8.98 o 
  -7   1   1      453.76      470.58      8.66 o 
  -6   1   1       28.12       35.93      4.57 o 
  -5   1   1       82.31       63.95      1.38 o 
  -4   1   1       40.06       44.72      1.16 o 
  -3   1   1      144.67      179.84      2.56 o 
  -2   1   1       71.28       62.94      1.95 o 
  -1   1   1      217.67      217.04      6.03 o 
   0   1   1      109.12      106.42      4.91 o 
   1   1   1       14.32       16.67      4.13 o 
   2   1   1        3.49       13.15      2.37 o 
   3   1   1       41.69       33.39      1.47 o 
   4   1   1       17.37       11.35      1.63 o 
   5   1   1       51.84       79.95      2.19 o 
   6   1   1        2.72       15.47      2.14 o 
   7   1   1        5.99        9.84      2.55 o 
   8   1   1      132.08      121.76      3.21 o 
   9   1   1       37.08       53.18      7.81 o 
  10   1   1      261.84      225.33     12.74 o 
  11   1   1      171.86      178.68     11.92 o 
  12   1   1       17.13       16.91      1.95 o 
  13   1   1       28.08       14.34      1.91 o 
  14   1   1       95.65       86.88      3.85 o 
  15   1   1       95.27       78.63      4.81 o 
  16   1   1       30.73       40.40      4.21 o 
  17   1   1      108.25      109.74      6.97 o 
 -17   2   1        0.81       12.77      3.95 o 
 -16   2   1       39.07       52.25      3.56 o 
 -15   2   1       53.07       32.22      7.49 o 
 -14   2   1        0.28        2.51      4.90 o 
 -13   2   1      202.29      200.77      5.28 o 
 -12   2   1       62.81       61.06      3.81 o 
 -11   2   1      401.47      403.82     22.95 o 
 -10   2   1      196.55      180.49     12.93 o 
  -9   2   1       81.80       76.05      2.21 o 
  -8   2   1      182.93      141.54      6.30 o 
  -7   2   1      264.50      238.77      9.40 o 
  -6   2   1        7.46        6.31      0.76 o 
  -5   2   1      609.29      590.32     10.63 o 
  -4   2   1      471.25      426.95      9.03 o 
  -3   2   1     1375.91     1359.08     17.02 o 
  -2   2   1       49.35       43.58      1.32 o 
  -1   2   1     1486.82     1408.09     19.12 o 
   0   2   1      283.17      269.67     18.32 o 
   1   2   1     2621.22     2480.79     32.63 o 
   2   2   1      291.70      223.29      3.88 o 
   3   2   1     1042.42      983.21     14.92 o 
   4   2   1      567.63      551.15     10.28 o 
   5   2   1     1587.90     1530.83     57.92 o 
   6   2   1        8.98       13.25      1.12 o 
   7   2   1      340.90      307.06     13.33 o 
   8   2   1      570.15      589.40     42.06 o 
   9   2   1     1621.07     1793.62     66.37 o 
  10   2   1       56.85       50.05      5.13 o 
  11   2   1      126.66      132.94      5.35 o 
  12   2   1       94.13       84.89     18.50 o 
  13   2   1       77.47       81.45      3.64 o 
  14   2   1        9.75       11.46      2.01 o 
  15   2   1      247.94      259.99      8.48 o 
  16   2   1        7.16       18.82      2.99 o 
  17   2   1       74.63       66.89      8.64 o 
 -17   3   1        0.18        8.31      6.46 o 
 -16   3   1        1.97       10.01     11.73 o 
 -15   3   1        1.01       -8.03      5.64 o 
 -14   3   1       62.55       36.57      5.74 o 
 -13   3   1       46.10       43.70     14.67 o 
 -12   3   1       56.79       51.17      3.83 o 
 -11   3   1       82.43       78.60      2.76 o 
 -10   3   1        5.59        6.40      1.12 o 
  -9   3   1        8.89       15.78      1.10 o 
  -8   3   1      128.40      139.47      5.35 o 
  -7   3   1      188.08      213.53      5.46 o 
  -6   3   1      123.29      157.41      3.69 o 
  -5   3   1       94.14      145.72      6.33 o 
  -4   3   1      658.62      823.50     16.25 o 
  -3   3   1      163.58      168.11      3.99 o 
  -2   3   1      820.34      864.27     12.31 o 
  -1   3   1        0.23        3.30      1.24 o 
   0   3   1      654.83      672.68     29.37 o 
   1   3   1       46.08       50.09      1.29 o 
   2   3   1      953.15     1013.01     28.28 o 
   3   3   1       32.08       31.04      2.73 o 
   4   3   1      774.10      797.10     13.60 o 
   5   3   1       13.07       11.49      1.38 o 
   6   3   1      244.29      272.54      5.25 o 
   7   3   1       63.64       70.15      2.27 o 
   8   3   1      163.01      171.96      5.73 o 
   9   3   1        8.33       14.83      2.85 o 
  10   3   1        7.61        8.53      1.16 o 
  11   3   1       63.99       51.55      6.51 o 
  12   3   1      491.59      456.92     16.52 o 
  13   3   1        0.32        3.97      2.47 o 
  14   3   1       26.24       22.42      8.71 o 
  15   3   1        0.29       -3.17      2.11 o 
  16   3   1       23.32       20.87      6.34 o 
 -17   4   1        5.95        7.44      6.46 o 
 -16   4   1      524.00      560.11     22.39 o 
 -15   4   1        1.38       -5.99      3.99 o 
 -14   4   1      562.18      584.44     17.91 o 
 -13   4   1      121.46      118.72      7.26 o 
 -12   4   1      830.50      834.31     23.19 o 
 -11   4   1        1.63        2.17      1.56 o 
 -10   4   1      860.34      901.71     66.54 o 
  -9   4   1      146.89      128.74     12.44 o 
  -8   4   1      764.12      718.80     19.01 o 
  -7   4   1        0.53        0.76      3.56 o 
  -6   4   1     1514.97     1595.10     89.29 o 
  -5   4   1      484.30      542.38     10.47 o 
  -4   4   1     2182.71     2118.46     41.16 o 
  -3   4   1      643.01      631.42     17.79 o 
  -2   4   1     1525.79     1488.46     81.26 o 
  -1   4   1      334.40      289.02      7.87 o 
   0   4   1     1928.31     1851.27     27.89 o 
   1   4   1      857.11      804.86     21.54 o 
   2   4   1     1425.00     1471.73     22.04 o 
   3   4   1     1014.30     1021.04     15.58 o 
   4   4   1      112.62      106.43      7.85 o 
   5   4   1      535.50      558.10     30.77 o 
   6   4   1      263.60      308.33      5.00 o 
   7   4   1      293.89      342.89     20.45 o 
   8   4   1       20.41       21.14      0.68 o 
   9   4   1      498.02      503.28     39.74 o 
  10   4   1       35.70       31.11      3.74 o 
  11   4   1      422.32      398.44     42.58 o 
  12   4   1        2.47        0.92      6.37 o 
  13   4   1      584.42      565.30     14.26 o 
  14   4   1        1.14       -0.57      3.56 o 
  15   4   1      344.04      374.87     32.76 o 
  16   4   1       55.67       66.57      9.03 o 
 -16   5   1       10.80       11.29      3.08 o 
 -15   5   1      268.31      258.09     45.09 o 
 -14   5   1        2.34       14.24      4.47 o 
 -13   5   1       86.00      108.84     29.23 o 
 -12   5   1       62.04       82.19      8.69 o 
 -11   5   1      366.57      354.66     21.60 o 
 -10   5   1       53.50       53.12      4.09 o 
  -8   5   1      189.38      211.74      9.17 o 
  -7   5   1      126.41      125.09      5.79 o 
  -6   5   1       66.59       65.96      3.35 o 
  -5   5   1      254.35      254.77     15.46 o 
  -4   5   1       22.97       20.89      2.07 o 
  -3   5   1      427.55      453.68      7.64 o 
  -2   5   1      544.45      592.49      9.63 o 
  -1   5   1      265.39      279.08      5.06 o 
   0   5   1      100.44       75.89      3.45 o 
   1   5   1      566.32      584.02     10.56 o 
   2   5   1      558.94      551.34      9.00 o 
   3   5   1      252.29      265.60     19.28 o 
   4   5   1      415.44      392.22      8.39 o 
   5   5   1        8.29        4.84      2.73 o 
   6   5   1       36.15       26.76      5.73 o 
   7   5   1       72.90       63.66      7.19 o 
   8   5   1      272.18      324.11     15.75 o 
   9   5   1       24.10       31.63      6.23 o 
  10   5   1      235.01      240.45     12.77 o 
  11   5   1       13.71       11.47      5.98 o 
  13   5   1       27.13       24.93      6.20 o 
  14   5   1      164.40      184.94     37.07 o 
  15   5   1        6.75        5.74     10.44 o 
 -16   6   1       27.49       21.68      4.07 o 
 -15   6   1       21.65       32.74      5.19 o 
 -13   6   1        0.00       10.43      3.28 o 
 -12   6   1       21.67       26.30      4.80 o 
 -11   6   1       40.89       29.15      6.43 o 
 -10   6   1      150.72      185.83      9.47 o 
  -9   6   1       37.34       27.06      3.26 o 
  -8   6   1       69.28       81.30      4.95 o 
  -7   6   1      163.54      177.91     23.24 o 
  -6   6   1      518.10      520.26     14.09 o 
  -5   6   1       95.45      113.21      3.15 o 
  -4   6   1       51.47       60.63      4.66 o 
  -3   6   1       13.08       12.01      1.83 o 
  -2   6   1      547.14      558.82     26.15 o 
  -1   6   1      385.57      425.68      9.81 o 
   0   6   1       15.99       11.36      4.90 o 
   1   6   1        3.23        0.69      2.47 o 
   2   6   1      303.94      295.95      6.10 o 
   3   6   1      873.72     1110.21     35.36 o 
   4   6   1        4.01        6.72      1.17 o 
   5   6   1       69.99       92.97      6.62 o 
   6   6   1      461.14      411.31     18.27 o 
   7   6   1     1023.53     1042.46     40.72 o 
   8   6   1       11.70        3.63      5.45 o 
   9   6   1        2.86        7.95      5.66 o 
  10   6   1      132.06      118.78      6.42 o 
  11   6   1      222.71      215.65     21.26 o 
  12   6   1       15.23        6.75      3.57 o 
  13   6   1       18.28       11.93      5.01 o 
  14   6   1       10.00       -3.00     11.00 o 
  15   6   1       31.18       30.09      5.50 o 
 -15   7   1      287.88      308.69     21.80 o 
 -14   7   1       12.43       16.53      6.45 o 
 -13   7   1      924.69     1039.70     69.34 o 
 -12   7   1       50.48       42.66     14.71 o 
 -11   7   1      338.34      382.11     12.59 o 
 -10   7   1       31.89       24.06      5.31 o 
  -9   7   1     1691.75     1795.65     45.48 o 
  -8   7   1      818.64      816.82     92.05 o 
  -7   7   1      574.06      651.23     18.58 o 
  -6   7   1       19.63       26.71      4.18 o 
  -5   7   1     2929.22     2991.18     69.67 o 
  -4   7   1      987.75     1109.37     67.99 o 
  -3   7   1      787.54      790.25     14.33 o 
  -2   7   1       95.94       96.90      7.38 o 
  -1   7   1     1509.58     1571.16     28.11 o 
   0   7   1      592.70      590.26     10.03 o 
   1   7   1      702.58      688.20     11.52 o 
   2   7   1      716.43      694.51     27.54 o 
   3   7   1      596.98      565.05     18.81 o 
   4   7   1     1100.52     1135.23     28.72 o 
   5   7   1      383.48      390.05     15.84 o 
   6   7   1     1044.68     1165.55     42.18 o 
   7   7   1      399.74      403.00     18.08 o 
   8   7   1      733.52      671.70     30.69 o 
   9   7   1       54.40       36.23      3.79 o 
  10   7   1      346.79      346.76     11.18 o 
  11   7   1       28.95       44.88     15.86 o 
  12   7   1      371.51      342.80     13.15 o 
  13   7   1        7.16       10.24      4.85 o 
  14   7   1      477.83      532.97     48.80 o 
 -14   8   1       47.00       58.95      5.99 o 
 -13   8   1        0.89       -6.88      4.59 o 
 -12   8   1       20.32       16.82     17.57 o 
 -11   8   1        0.13       -6.37      4.24 o 
 -10   8   1      188.81      190.08      8.02 o 
  -9   8   1      187.69      215.15     17.03 o 
  -8   8   1        6.00        9.85      2.74 o 
  -7   8   1       33.23       29.64      3.34 o 
  -6   8   1      491.33      535.82     39.74 o 
  -5   8   1      429.56      476.45      9.72 o 
  -4   8   1      144.08      156.11      5.17 o 
  -3   8   1       85.21      105.11      2.59 o 
  -2   8   1      235.29      246.88      4.56 o 
  -1   8   1      226.12      251.94     13.21 o 
   0   8   1        0.03        3.19      2.32 o 
   1   8   1        8.53       12.65      4.21 o 
   2   8   1      486.52      456.85      8.45 o 
   3   8   1     1266.66     1252.19     58.54 o 
   4   8   1       56.76       52.35      2.96 o 
   5   8   1       48.89       63.76     15.94 o 
   6   8   1      596.34      566.15     23.88 o 
   7   8   1      700.76      713.69     19.94 o 
   8   8   1        1.29        2.99      7.12 o 
   9   8   1       16.44       22.38      5.88 o 
  10   8   1      122.27      120.53     14.63 o 
  11   8   1      177.46      219.57     28.97 o 
  12   8   1        6.83       16.83      6.12 o 
  13   8   1       37.67       27.81      4.66 o 
 -13   9   1       65.01       56.36     20.22 o 
 -12   9   1       10.55       11.13     16.13 o 
 -11   9   1      449.49      427.11     17.08 o 
 -10   9   1       98.68       91.14      6.30 o 
  -9   9   1      104.23       96.18     15.93 o 
  -8   9   1       25.09       35.56      9.86 o 
  -7   9   1      743.79      700.21     19.98 o 
  -6   9   1      232.20      217.10      6.71 o 
  -5   9   1       15.88       20.86      2.05 o 
  -4   9   1        6.06        6.71      2.14 o 
  -3   9   1      553.46      530.62     34.25 o 
  -2   9   1      564.81      514.47      9.38 o 
  -1   9   1      242.88      246.56     23.24 o 
   0   9   1      334.95      310.84     10.49 o 
   1   9   1      419.23      403.97      9.25 o 
   2   9   1      289.79      265.44     13.77 o 
   3   9   1      143.30      132.92     10.35 o 
   4   9   1       63.32       62.55      2.59 o 
   5   9   1      270.89      257.31      5.86 o 
   6   9   1      350.65      342.52     20.72 o 
   7   9   1       32.15       17.96      9.35 o 
   8   9   1      270.83      274.25     10.23 o 
   9   9   1       30.87       23.21      5.19 o 
  10   9   1      185.42      144.61      9.11 o 
  11   9   1       78.28       77.52      8.54 o 
  12   9   1      326.69      334.23     30.82 o 
 -11  10   1        0.01       -5.62      3.75 o 
 -10  10   1      403.31      452.11     35.55 o 
  -9  10   1       46.44       78.84      6.46 o 
  -8  10   1      338.12      335.66     12.83 o 
  -7  10   1      186.76      184.85      8.15 o 
  -6  10   1      240.89      232.24     23.49 o 
  -5  10   1        6.49        7.98      1.83 o 
  -4  10   1      373.74      366.44     12.73 o 
  -3  10   1      485.38      483.48     11.49 o 
  -2  10   1       95.63       94.36      8.49 o 
  -1  10   1      239.81      237.66     12.86 o 
   0  10   1      517.67      503.67     10.60 o 
   1  10   1      648.37      663.72     13.57 o 
   2  10   1       57.41       55.18     12.69 o 
   3  10   1      222.82      221.74      6.44 o 
   4  10   1      246.88      259.69     19.62 o 
   5  10   1      438.04      464.72     14.50 o 
   6  10   1       50.32       71.76      5.76 o 
   7  10   1      510.19      534.98     51.07 o 
   8  10   1       65.78       59.51      8.27 o 
   9  10   1      469.84      495.95     63.48 o 
  10  10   1        1.18        2.98      3.32 o 
  11  10   1      230.96      208.53     11.69 o 
 -10  11   1        1.43       19.33     10.30 o 
  -9  11   1       89.19       96.49     13.24 o 
  -8  11   1       39.90       36.28      5.32 o 
  -7  11   1       57.85       52.65      5.66 o 
  -6  11   1       11.55       12.48      3.32 o 
  -5  11   1      130.24      123.42      7.70 o 
  -4  11   1        6.61       15.10     12.99 o 
  -3  11   1       57.35       50.57      3.46 o 
  -2  11   1        5.29        9.27      6.23 o 
  -1  11   1        2.34       -2.92      2.47 o 
   0  11   1        6.37       12.18      2.81 o 
   1  11   1      126.22      120.53      4.81 o 
   2  11   1       36.77       28.77      6.59 o 
   3  11   1        0.56        3.88      5.22 o 
   4  11   1        0.06        0.75      2.66 o 
   5  11   1        6.49       -2.49      3.39 o 
   6  11   1        8.64       26.91      9.56 o 
   7  11   1       43.15       69.12      6.42 o 
   8  11   1       99.01      140.05     14.67 o 
   9  11   1       50.52       57.81      5.80 o 
  -7  12   1       10.03       18.70      5.12 o 
  -6  12   1       18.22       14.34      8.93 o 
  -5  12   1        7.93        5.97      6.12 o 
  -4  12   1       11.52        4.14      2.67 o 
  -3  12   1       13.53       16.43      3.03 o 
  -2  12   1       88.09       84.19      5.66 o 
  -1  12   1       16.07       11.72      2.82 o 
   0  12   1       24.24       22.55      3.66 o 
   1  12   1        4.27       -0.66      2.96 o 
   2  12   1        0.03        3.48      2.50 o 
   3  12   1       28.37       30.77      3.28 o 
   4  12   1       21.70       14.77      4.02 o 
   5  12   1       10.42       13.46      4.39 o 
   6  12   1       54.74       73.25     25.25 o 
  -3  13   1       80.43       64.90      4.77 o 
  -2  13   1      399.52      400.42     15.45 o 
  -1  13   1      109.49       74.12      5.55 o 
   0  13   1      316.75      334.38     14.13 o 
   1  13   1      131.43      115.46      6.92 o 
   2  13   1      292.86      287.66     11.79 o 
 -18   0   2      398.88      437.82     29.08 o 
 -17   0   2        0.60       -6.48      4.32 o 
 -16   0   2      233.23      251.34     13.05 o 
 -15   0   2       32.19       34.74      3.35 o 
 -14   0   2     1116.44     1133.27     29.46 o 
 -13   0   2     1806.96     1915.44     46.19 o 
 -12   0   2      392.55      398.36     11.81 o 
 -11   0   2     2771.29     2736.38     64.62 o 
 -10   0   2     2097.28     1988.20     45.90 o 
  -9   0   2      324.13      328.30      6.99 o 
  -8   0   2       46.25       61.01      2.42 o 
  -7   0   2     1376.39     1393.64     24.03 o 
  -6   0   2      213.46      219.00      4.57 o 
  -5   0   2       51.33       41.57      1.99 o 
  -4   0   2     4688.97     4332.58     69.45 o 
  -3   0   2    11022.83    10492.56    187.18 o 
  -2   0   2     6456.13     6369.70    100.65 o 
  -1   0   2    17010.49    16246.67    291.97 o 
   0   0   2     4011.48     4130.02     94.28 o 
   1   0   2    12443.85    11871.74    257.99 o 
   2   0   2      988.53     1014.39     23.76 o 
   3   0   2      697.39      684.43     16.82 o 
   4   0   2       91.19       80.22      3.23 o 
   5   0   2     3018.29     3057.64     72.58 o 
   6   0   2      808.32      794.22     19.59 o 
   7   0   2     1603.79     1677.76     42.16 o 
   8   0   2        0.86        2.30      2.82 o 
   9   0   2     3159.64     3230.80    106.79 o 
  10   0   2     6144.19     6161.91    200.01 o 
  11   0   2     1599.27     1596.53     59.65 o 
  12   0   2        1.95        4.14      4.29 o 
  13   0   2     1051.78     1050.79     42.54 o 
  14   0   2      145.62      158.06      9.70 o 
  15   0   2      138.55      117.67     10.33 o 
  16   0   2        2.39       10.93      5.10 o 
 -18   1   2        3.41        6.53      7.78 o 
 -17   1   2        2.05        0.57      3.52 o 
 -16   1   2       19.68       26.30     11.58 o 
 -15   1   2      891.67      851.06     24.03 o 
 -14   1   2      370.80      358.89      9.75 o 
 -13   1   2      323.45      348.84     16.34 o 
 -12   1   2     1612.77     1581.05     32.18 o 
 -11   1   2      494.94      443.85     10.33 o 
 -10   1   2      778.04      784.87     14.28 o 
  -9   1   2        2.01        5.06      1.31 o 
  -8   1   2       77.86       63.30      3.07 o 
  -7   1   2     2118.41     2272.39     67.03 o 
  -6   1   2      122.36      105.85      2.06 o 
  -5   1   2       38.88       24.92      2.96 o 
  -4   1   2      487.16      432.52     16.61 o 
  -3   1   2     8736.25     8558.83     95.11 o 
  -2   1   2     8927.29     8485.66    111.33 o 
  -1   1   2    19048.18    17792.50    223.33 o 
   0   1   2     8200.85     7954.74    127.41 o 
   1   1   2     9143.72     9025.05    126.85 o 
   2   1   2      183.01      157.46      4.52 o 
   3   1   2        7.85        3.52      1.74 o 
   4   1   2      123.65      101.01      2.75 o 
   5   1   2     2269.50     2321.25     38.13 o 
   6   1   2        8.48        8.99      3.25 o 
   7   1   2        5.79       11.22      2.51 o 
   8   1   2      601.13      612.34     23.38 o 
   9   1   2       11.34       10.07      3.18 o 
  10   1   2      150.01      163.93      6.61 o 
  11   1   2     1122.49     1229.94    101.01 o 
  12   1   2      326.70      360.05     12.22 o 
  13   1   2      410.23      441.64     14.69 o 
  14   1   2       56.83       38.40      6.14 o 
  15   1   2        3.14       11.67      3.39 o 
  16   1   2       15.29       16.52      3.21 o 
 -18   2   2        6.27       18.12      6.02 o 
 -17   2   2      246.71      279.29     11.85 o 
 -16   2   2      265.76      294.86      9.34 o 
 -15   2   2      145.68      104.88      5.83 o 
 -14   2   2        1.89        4.78      2.33 o 
 -13   2   2       38.19       51.52      5.61 o 
 -12   2   2      433.31      471.18     33.31 o 
 -11   2   2       20.13       15.92      1.81 o 
 -10   2   2       77.65       82.17     12.18 o 
  -9   2   2      910.76      879.43     13.75 o 
  -8   2   2      147.62      135.77      2.54 o 
  -7   2   2     2595.20     2785.32     35.19 o 
  -6   2   2      255.49      295.18      9.52 o 
  -5   2   2     3961.58     4164.75     47.55 o 
  -4   2   2      951.14      934.07     12.43 o 
  -3   2   2      424.66      355.17      5.33 o 
  -2   2   2     1354.90     1338.98     18.65 o 
  -1   2   2     1315.98     1142.42     15.67 o 
   0   2   2      702.92      699.34     10.11 o 
   1   2   2      461.56      396.87     13.60 o 
   2   2   2      975.05      904.96     27.58 o 
   3   2   2     3931.86     4179.20    131.90 o 
   4   2   2     1251.33     1382.14     23.00 o 
   5   2   2     1570.35     1684.51     28.69 o 
   6   2   2        2.93        5.16      1.23 o 
   7   2   2      782.36      788.76     30.55 o 
   8   2   2        0.53        3.63      1.95 o 
   9   2   2       26.56       22.69      2.35 o 
  10   2   2      316.11      329.93     22.08 o 
  11   2   2      168.96      170.20     20.67 o 
  12   2   2      120.15      119.88      8.26 o 
  14   2   2        1.79        3.00      7.69 o 
  15   2   2      132.48      133.68     14.43 o 
  16   2   2      392.50      408.36     50.66 o 
 -17   3   2      228.32      213.35     12.00 o 
 -16   3   2      101.66      100.13      4.76 o 
 -15   3   2      680.13      695.40     21.57 o 
 -14   3   2      140.34      129.96      8.50 o 
 -13   3   2      250.08      285.53     10.44 o 
 -12   3   2      339.19      318.84      7.15 o 
 -11   3   2      316.66      306.63     31.78 o 
 -10   3   2      200.71      191.35      6.43 o 
  -9   3   2     2176.60     2461.66    122.79 o 
  -8   3   2     1147.75     1216.24     17.95 o 
  -7   3   2      337.46      429.86     19.42 o 
  -6   3   2     2535.30     2739.08     40.77 o 
  -5   3   2     1530.34     1578.93     34.32 o 
  -4   3   2      566.63      583.36      8.05 o 
  -3   3   2      635.49      633.89      9.16 o 
  -2   3   2     1420.95     1438.21     20.02 o 
  -1   3   2      180.49      176.53      3.14 o 
   0   3   2     1031.68     1026.71     23.93 o 
   1   3   2      355.80      371.21      7.44 o 
   2   3   2     1265.26     1245.64     21.03 o 
   3   3   2       31.02       36.62      1.53 o 
   4   3   2     1348.04     1421.18     22.15 o 
   5   3   2     2437.17     2699.23    117.55 o 
   6   3   2     1579.21     1614.60     27.05 o 
   7   3   2      191.61      256.82      8.03 o 
   8   3   2      163.81      147.44      4.43 o 
   9   3   2      207.35      199.50      8.59 o 
  10   3   2      425.81      485.23     47.61 o 
  11   3   2      272.46      243.23     22.45 o 
  12   3   2      136.93      161.12     28.07 o 
  13   3   2       11.62       10.76      2.82 o 
  14   3   2      151.79      155.96     10.56 o 
  15   3   2      360.48      392.83     15.65 o 
  16   3   2       28.75       14.13      6.96 o 
 -17   4   2       19.81       37.59      6.66 o 
 -16   4   2       29.00       56.65     19.53 o 
 -15   4   2        0.73        8.20      3.69 o 
 -14   4   2        1.05        9.31      8.01 o 
 -13   4   2      200.11      143.15      7.45 o 
 -12   4   2      275.30      230.98     25.44 o 
 -11   4   2      209.01      175.10      7.42 o 
 -10   4   2       94.98       82.66      3.57 o 
  -9   4   2       21.59       20.35      1.23 o 
  -8   4   2       38.97       40.55      8.16 o 
  -7   4   2      600.17      675.24     15.47 o 
  -6   4   2      600.40      613.95      8.53 o 
  -5   4   2      107.71      118.44      7.51 o 
  -4   4   2      357.48      385.41      6.24 o 
  -3   4   2      462.13      508.47      8.71 o 
  -2   4   2     1483.28     1543.41     21.79 o 
  -1   4   2     1451.83     1547.99     39.54 o 
   0   4   2     1164.28     1225.85     37.43 o 
   1   4   2      460.28      483.31      8.02 o 
   2   4   2      320.06      330.39     13.58 o 
   3   4   2      343.70      358.91      8.06 o 
   4   4   2     1002.59     1005.69     15.67 o 
   5   4   2      347.31      364.62      6.26 o 
   6   4   2       53.98       60.42      2.33 o 
   7   4   2      254.65      239.48      7.99 o 
   8   4   2        8.70        6.88      1.90 o 
   9   4   2      140.40      101.39     12.35 o 
  10   4   2      783.84      781.55     25.20 o 
  11   4   2      160.67      134.59     11.81 o 
  12   4   2        4.10       11.80      4.62 o 
  13   4   2       91.14       78.59      4.11 o 
  14   4   2        1.96        5.75      8.68 o 
  15   4   2        4.39        9.39      4.41 o 
 -16   5   2      116.42      114.46     13.89 o 
 -15   5   2       31.27       21.65     14.38 o 
 -14   5   2        4.83        7.36      6.15 o 
 -13   5   2      368.97      362.31     34.50 o 
 -12   5   2       87.60       65.86      4.84 o 
 -11   5   2       19.08       36.88      6.49 o 
 -10   5   2       17.37       22.48      4.06 o 
  -9   5   2       45.40       47.14      1.55 o 
  -8   5   2      195.93      214.45      5.47 o 
  -7   5   2       37.42       26.63      1.99 o 
  -6   5   2      393.74      383.63     19.03 o 
  -5   5   2       11.69        5.69      1.40 o 
  -4   5   2      308.70      301.64      7.38 o 
  -3   5   2      617.23      701.75     10.57 o 
  -2   5   2        1.89       10.59      2.27 o 
  -1   5   2     1741.90     2064.81     53.25 o 
   0   5   2       12.63       31.79      2.88 o 
   1   5   2     1079.17     1236.46     17.92 o 
   2   5   2      362.62      350.30      5.76 o 
   3   5   2       17.12       17.87      1.94 o 
   4   5   2      382.38      401.37      7.20 o 
   5   5   2      560.10      486.26     10.60 o 
   6   5   2      221.46      201.25      5.09 o 
   7   5   2       65.09       62.27      3.16 o 
   8   5   2       21.95       37.04      3.78 o 
   9   5   2       32.53       31.51      3.39 o 
  10   5   2       17.62       25.40      4.44 o 
  11   5   2       52.00       47.76      7.65 o 
  12   5   2        1.94       11.46      6.62 o 
  13   5   2      622.73      594.03     35.12 o 
  14   5   2       37.24       41.42     14.03 o 
  15   5   2       21.31       18.13      3.53 o 
 -16   6   2       86.80      120.49     20.55 o 
 -15   6   2       92.88      121.12      7.90 o 
 -14   6   2        1.07        9.40      4.01 o 
 -13   6   2       50.45       52.64     11.22 o 
 -12   6   2      116.04      108.92     11.65 o 
 -11   6   2        4.23       -0.38      4.34 o 
 -10   6   2       67.10       81.88     17.83 o 
  -9   6   2      605.85      651.74     24.63 o 
  -8   6   2        0.28        2.08      0.73 o 
  -7   6   2     1407.76     1489.64     56.44 o 
  -6   6   2      388.77      389.25     19.79 o 
  -5   6   2     1881.41     1932.20     50.25 o 
  -4   6   2       19.58       16.93      6.86 o 
  -3   6   2      153.62      149.67     13.49 o 
  -2   6   2       31.77       43.64      4.89 o 
  -1   6   2      239.63      207.60      6.86 o 
   0   6   2       10.64       14.15      1.40 o 
   1   6   2      220.59      207.51      4.27 o 
   2   6   2       11.53       26.97      5.22 o 
   3   6   2     1358.33     1333.79     18.61 o 
   4   6   2     1152.22     1117.47     32.53 o 
   5   6   2     1224.48     1314.43     26.51 o 
   6   6   2      288.78      311.60      6.26 o 
   7   6   2      265.31      292.78      6.52 o 
   8   6   2        3.71       14.41      4.11 o 
   9   6   2       44.93       49.55      5.98 o 
  10   6   2       15.43       -4.14      3.97 o 
  11   6   2       66.38      129.70     11.14 o 
  12   6   2      240.61      316.28     18.76 o 
  13   6   2       46.12       39.57      5.43 o 
  14   6   2       85.51       95.67      7.01 o 
 -15   7   2       76.49      108.02     10.06 o 
 -14   7   2        0.45       -0.14      3.21 o 
 -13   7   2      122.88      118.72     24.83 o 
 -12   7   2      133.53      150.78     13.44 o 
 -11   7   2       32.49       42.93      4.51 o 
 -10   7   2       38.04       21.68      4.86 o 
  -9   7   2      966.55     1040.16     29.48 o 
  -8   7   2       90.13       97.88      8.64 o 
  -7   7   2     1033.13     1100.51     69.16 o 
  -6   7   2     1083.05     1159.35     66.58 o 
  -5   7   2      378.50      369.39      7.35 o 
  -4   7   2       72.23       75.78     11.69 o 
  -3   7   2       29.38       25.91      2.12 o 
  -2   7   2       17.33       16.90      1.81 o 
  -1   7   2      458.40      497.38     24.81 o 
   0   7   2      307.80      309.03      8.58 o 
   1   7   2       32.75       26.69      1.87 o 
   2   7   2      169.14      159.61      4.25 o 
   3   7   2       72.32       73.04      6.62 o 
   4   7   2      156.55      164.82      5.16 o 
   5   7   2     2222.44     2154.93     71.60 o 
   6   7   2      454.12      445.08     15.86 o 
   7   7   2      640.97      653.15     28.95 o 
   8   7   2      114.28      122.76      9.99 o 
   9   7   2        0.00       -2.00      6.31 o 
  10   7   2        8.75      -10.21      6.81 o 
  11   7   2       82.31       92.65      9.17 o 
  12   7   2        0.98       -1.98      3.75 o 
  13   7   2       11.49       -0.77      5.28 o 
 -14   8   2       88.65      106.33     14.23 o 
 -13   8   2        8.90       31.33      8.36 o 
 -12   8   2       49.43       52.20      9.91 o 
 -11   8   2      297.32      283.98     32.17 o 
 -10   8   2        8.97        8.70      3.91 o 
  -9   8   2        1.47        5.04      3.10 o 
  -7   8   2      262.38      249.89      4.45 o 
  -6   8   2      858.00      917.41     16.94 o 
  -5   8   2       83.74       80.32      2.85 o 
  -4   8   2      427.94      440.79     23.60 o 
  -3   8   2      358.64      406.58     40.42 o 
  -2   8   2       10.31       12.27      1.81 o 
  -1   8   2      193.06      190.99     11.29 o 
   0   8   2      173.28      159.32      3.82 o 
   1   8   2      181.27      175.55      4.16 o 
   2   8   2      636.09      653.49     26.35 o 
   3   8   2       16.85       15.67      2.41 o 
   4   8   2      488.37      443.77     13.56 o 
   5   8   2       85.48       78.97      3.26 o 
   6   8   2       40.44       45.73      3.35 o 
   7   8   2       21.37       31.20      5.32 o 
   8   8   2      622.89      557.60     25.52 o 
   9   8   2      112.30      100.48     10.07 o 
  10   8   2      227.08      261.65     17.49 o 
  11   8   2       49.31       69.39     20.17 o 
  12   8   2      169.39      179.01     21.76 o 
 -13   9   2       18.58        7.79      4.54 o 
 -12   9   2      472.22      539.46     22.11 o 
 -11   9   2      114.43       93.28     17.65 o 
 -10   9   2      210.64      202.87     19.64 o 
  -9   9   2        0.02       19.42      4.83 o 
  -8   9   2      213.27      211.95     23.75 o 
  -7   9   2      664.41      666.47     20.74 o 
  -6   9   2       15.31       21.28     12.83 o 
  -5   9   2       41.51       42.01      4.50 o 
  -4   9   2      834.59      910.35     20.82 o 
  -3   9   2       74.70       73.55      2.79 o 
  -2   9   2      420.40      397.31     13.40 o 
  -1   9   2        4.14        4.62      1.60 o 
   0   9   2     1313.95     1283.10     43.41 o 
   1   9   2        2.13        0.50      1.32 o 
   2   9   2       20.00       27.11      7.01 o 
   3   9   2       21.62       17.68      3.74 o 
   4   9   2      262.31      254.73     11.64 o 
   5   9   2      460.68      431.37     46.25 o 
   6   9   2        1.83       -5.61      5.98 o 
   7   9   2      159.89      133.54     11.89 o 
   8   9   2      366.54      364.70     17.69 o 
   9   9   2        2.42       -2.15     11.40 o 
  10   9   2       73.28       80.35     20.33 o 
  11   9   2      195.31      217.53     22.02 o 
 -11  10   2       22.16       35.47      8.59 o 
 -10  10   2       46.55       56.02     16.10 o 
  -9  10   2       27.90       36.20     10.67 o 
  -8  10   2       20.93       13.19      4.48 o 
  -7  10   2        9.47       14.36      4.40 o 
  -6  10   2        0.32        7.12      8.80 o 
  -5  10   2       17.13       25.89      2.69 o 
  -4  10   2       16.19       18.56      2.65 o 
  -3  10   2       14.58       17.40     13.26 o 
  -2  10   2       59.14       57.78      3.99 o 
  -1  10   2      115.11       71.89      7.59 o 
   0  10   2      119.09       96.30      4.06 o 
   1  10   2       12.41       12.76      2.24 o 
   2  10   2       33.77       14.52      3.65 o 
   3  10   2        0.94        4.86      2.62 o 
   4  10   2        0.70        0.90      1.34 o 
   5  10   2       12.04       10.27      8.59 o 
   6  10   2        3.11       10.60      6.62 o 
   7  10   2       20.16       11.90      3.44 o 
   8  10   2       21.78       26.06      6.67 o 
   9  10   2       37.15       41.92      4.91 o 
  10  10   2      115.21      141.14     24.87 o 
 -10  11   2      262.42      274.53     13.29 o 
  -9  11   2       20.91       24.24      8.19 o 
  -8  11   2      134.64      158.44      9.08 o 
  -7  11   2      234.29      261.45     21.41 o 
  -6  11   2      140.43      131.24      5.59 o 
  -5  11   2        5.14        2.23     12.20 o 
  -4  11   2      285.05      297.09     13.68 o 
  -3  11   2       59.78       68.33      3.63 o 
  -2  11   2      313.97      353.84     28.97 o 
  -1  11   2      129.61      119.36      5.63 o 
   0  11   2      141.59      171.76      8.69 o 
   1  11   2      192.31      193.30     12.72 o 
   2  11   2      561.70      572.82     14.17 o 
   3  11   2       70.09       76.69      3.83 o 
   4  11   2      181.78      167.67      6.83 o 
   5  11   2       16.81       11.74      3.77 o 
   6  11   2      251.00      275.56     12.46 o 
   7  11   2      396.65      374.20     20.35 o 
   8  11   2      194.72      167.12     14.77 o 
  -7  12   2        7.95        3.30      6.77 o 
  -6  12   2      285.57      301.16     15.00 o 
  -5  12   2       56.94       51.75      4.44 o 
  -4  12   2       10.03       13.08      2.98 o 
  -3  12   2      253.61      270.89     11.86 o 
  -1  12   2      200.19      208.84     10.04 o 
   0  12   2        1.62        5.80      3.28 o 
   1  12   2      157.46      160.99      7.83 o 
   2  12   2       35.86       23.53      3.63 o 
   3  12   2      111.55      114.63      5.78 o 
   4  12   2      161.80      135.99     27.85 o 
   5  12   2       36.15       21.56      4.78 o 
 -18   1   3       71.33       59.27     18.16 o 
 -17   1   3        4.32       20.26      7.07 o 
 -16   1   3       23.39       11.52      7.12 o 
 -15   1   3       31.92       42.14     11.58 o 
 -14   1   3      446.98      446.81     18.52 o 
 -13   1   3        1.07       -3.24      2.16 o 
 -12   1   3       15.38       20.53     10.10 o 
 -11   1   3      111.42      105.99      3.44 o 
 -10   1   3      446.66      419.52     11.34 o 
  -9   1   3       36.74       31.09      1.82 o 
  -8   1   3      282.19      255.18      4.33 o 
  -7   1   3        2.72        4.96      3.54 o 
  -6   1   3      264.74      238.37     15.52 o 
  -5   1   3      680.01      651.44     12.14 o 
  -4   1   3      280.84      257.45      4.23 o 
  -3   1   3      168.61      148.29     11.47 o 
  -2   1   3      275.55      233.10     13.64 o 
  -1   1   3      286.75      260.75     12.28 o 
   0   1   3       43.18       37.23      5.36 o 
   1   1   3      869.55      811.54     42.02 o 
   2   1   3      298.94      271.49      6.14 o 
   3   1   3      259.12      234.32      5.15 o 
   4   1   3        1.20        1.00      2.73 o 
   5   1   3       18.32       11.51      1.49 o 
   6   1   3      146.05      138.16     14.95 o 
   7   1   3      761.61      711.99     32.27 o 
   8   1   3      100.95      100.01     16.01 o 
   9   1   3        3.62        5.97      2.90 o 
  10   1   3        3.22        3.48      6.13 o 
  11   1   3      107.59       81.68      5.65 o 
  12   1   3        0.08       -1.16      4.89 o 
  13   1   3       71.16       92.43      5.41 o 
  14   1   3       41.15       38.50      4.49 o 
  15   1   3       24.36       31.43     16.52 o 
 -18   2   3        2.06        7.75      3.35 o 
 -17   2   3        0.37       -0.83      4.16 o 
 -16   2   3       10.08        2.84      2.49 o 
 -15   2   3       99.54      115.02     13.17 o 
 -14   2   3      215.03      194.90      6.52 o 
 -13   2   3      118.78       98.72      3.52 o 
 -12   2   3       68.37       56.58      3.30 o 
 -11   2   3        3.14        4.80      1.65 o 
 -10   2   3        5.13        7.25      2.42 o 
  -9   2   3      413.00      358.49      6.83 o 
  -8   2   3       11.59        9.04      1.23 o 
  -7   2   3       36.61       22.64      3.32 o 
  -6   2   3        5.15       10.29      1.10 o 
  -5   2   3       50.94       38.17      4.58 o 
  -4   2   3      318.84      314.38      4.61 o 
  -3   2   3       13.53        6.90      1.20 o 
  -2   2   3       65.35       86.75      5.52 o 
  -1   2   3       40.88       61.29      1.78 o 
   0   2   3      536.74      494.77      7.69 o 
   1   2   3       15.79       13.62      1.46 o 
   2   2   3      310.08      293.62      5.40 o 
   3   2   3       16.52       23.87      1.85 o 
   4   2   3      125.64       88.38      2.81 o 
   5   2   3       16.95       10.19      5.89 o 
   6   2   3      554.53      515.07     32.70 o 
   7   2   3       64.89       50.65      5.01 o 
   8   2   3      523.83      450.61     13.76 o 
   9   2   3      188.13      209.91     11.29 o 
  10   2   3       27.01       33.76      6.40 o 
  11   2   3       23.32       16.57      2.85 o 
  12   2   3      258.01      266.18     17.50 o 
  13   2   3       32.71       20.64      7.29 o 
  14   2   3      156.35      138.01     16.74 o 
  15   2   3       25.32       23.28      5.46 o 
 -17   3   3        9.81        7.26      5.39 o 
 -16   3   3      131.42      125.44     15.41 o 
 -15   3   3       63.75       81.95      4.28 o 
 -14   3   3       23.17       32.03     13.48 o 
 -13   3   3       35.65       31.20      3.87 o 
 -12   3   3      280.29      270.15     16.05 o 
 -11   3   3       17.44       19.37      1.52 o 
 -10   3   3       43.97       44.44      7.34 o 
  -9   3   3        6.93       10.38      1.34 o 
  -8   3   3       62.69       67.31      7.97 o 
  -7   3   3       58.59       56.65      4.55 o 
  -6   3   3       16.81       16.73      1.39 o 
  -5   3   3       67.61       65.98      5.17 o 
  -4   3   3        1.21        7.33      1.17 o 
  -3   3   3      127.27      125.65      3.75 o 
  -2   3   3        2.77        6.65      1.23 o 
  -1   3   3      208.58      231.19      4.79 o 
   0   3   3       15.60       17.96      1.73 o 
   1   3   3      250.65      271.37      5.30 o 
   2   3   3      460.80      482.56      8.28 o 
   3   3   3        8.24       12.08      3.32 o 
   4   3   3       10.98       15.32      1.50 o 
   5   3   3      290.03      282.03     10.57 o 
   6   3   3      184.58      173.93     14.51 o 
   7   3   3       17.58       17.70      2.29 o 
   8   3   3       10.99        5.98      3.98 o 
   9   3   3      325.62      302.40      9.55 o 
  11   3   3      101.76       90.18      9.36 o 
  12   3   3       94.79       87.78     14.16 o 
  13   3   3      121.30      124.33     12.18 o 
  14   3   3       50.18       59.77      5.10 o 
  15   3   3        9.66        8.45      6.36 o 
 -17   4   3       90.68       75.23     21.55 o 
 -16   4   3       40.84       51.51     12.69 o 
 -15   4   3      159.74      135.24      7.61 o 
 -14   4   3       24.93       19.50     11.55 o 
 -13   4   3      342.97      301.52     17.00 o 
 -12   4   3       52.02       42.95      7.89 o 
 -11   4   3      283.94      263.96      6.06 o 
 -10   4   3       91.87       86.40      3.97 o 
  -9   4   3      527.85      499.33      8.42 o 
  -8   4   3       46.78       42.60      6.37 o 
  -7   4   3      412.71      374.89     16.28 o 
  -6   4   3      955.92      925.52     20.37 o 
  -5   4   3      659.07      634.94     18.19 o 
  -4   4   3      766.81      719.89     10.74 o 
  -3   4   3      677.41      639.09      9.67 o 
  -2   4   3     1171.35     1147.60     16.03 o 
  -1   4   3     1249.28     1239.25     17.61 o 
   0   4   3     1150.14     1098.25     40.56 o 
   1   4   3      539.95      485.32      7.81 o 
   2   4   3     1694.03     1622.76     29.54 o 
   3   4   3      264.15      233.64     11.14 o 
   4   4   3      413.63      373.04     16.41 o 
   5   4   3      336.14      309.33      8.83 o 
   6   4   3      937.79      912.87     21.40 o 
   7   4   3      177.67      149.50     21.58 o 
   8   4   3      449.84      441.93     13.35 o 
   9   4   3      176.54      160.91      5.43 o 
  10   4   3      668.38      686.33     18.83 o 
  11   4   3        7.88        6.23      2.45 o 
  12   4   3      472.85      554.04     61.23 o 
  13   4   3        0.15        1.54      2.53 o 
  14   4   3      154.45      158.06     12.95 o 
 -16   5   3      293.46      355.31     15.26 o 
 -15   5   3       64.92       61.40      5.60 o 
 -14   5   3      462.58      462.11     15.81 o 
 -13   5   3        3.50        1.81      3.70 o 
 -12   5   3      458.48      436.41     19.93 o 
 -11   5   3       76.18       76.81      8.42 o 
 -10   5   3      539.65      537.37     10.90 o 
  -9   5   3       93.26       98.21      5.64 o 
  -8   5   3      829.62      814.23     18.68 o 
  -7   5   3      398.54      399.28      7.24 o 
  -6   5   3      435.36      433.84      7.71 o 
  -5   5   3       50.42       59.45      2.78 o 
  -4   5   3      480.72      453.74      8.03 o 
  -3   5   3      261.70      290.82      5.72 o 
  -2   5   3      831.57      879.42     14.11 o 
  -1   5   3        3.08        2.50      1.98 o 
   0   5   3      303.48      301.55      9.17 o 
   1   5   3        1.70        6.31      4.31 o 
   2   5   3      308.46      301.05     23.53 o 
   3   5   3        2.57       10.47      1.60 o 
   4   5   3       27.24       39.11     11.88 o 
   5   5   3       38.71       58.00      2.94 o 
   6   5   3      238.20      218.67      5.24 o 
   7   5   3      107.96       81.80      3.43 o 
   8   5   3        0.02        4.55      1.47 o 
   9   5   3        9.42        9.18      3.81 o 
  10   5   3       51.53       34.30      8.57 o 
  11   5   3      117.47      100.90     16.84 o 
  12   5   3        0.00       -5.48      5.00 o 
  13   5   3       94.13      108.91     11.28 o 
  14   5   3       30.61       20.87      7.40 o 
 -16   6   3       92.98      100.79     29.29 o 
 -15   6   3      202.55      175.09     22.22 o 
 -14   6   3       11.85       12.16      8.04 o 
 -13   6   3      126.93      138.35      7.11 o 
 -12   6   3      110.34      121.45      7.77 o 
 -11   6   3      693.78      651.36     19.49 o 
 -10   6   3       27.23       37.78      1.58 o 
  -9   6   3       35.55       33.47      4.79 o 
  -8   6   3       12.96       14.11      5.37 o 
  -7   6   3      891.18      879.76     14.11 o 
  -6   6   3       42.83       57.45      2.09 o 
  -5   6   3      225.99      212.15      5.61 o 
  -4   6   3       33.65       33.15      9.46 o 
  -3   6   3      465.12      440.76     25.28 o 
  -2   6   3        2.34        4.40      1.37 o 
  -1   6   3      210.52      209.69     22.25 o 
   0   6   3        1.34        5.81      4.31 o 
   1   6   3       94.11       79.58      4.16 o 
   2   6   3        0.17        0.83      1.41 o 
   3   6   3      181.18      188.17     11.25 o 
   4   6   3      441.54      464.22     15.43 o 
   5   6   3        9.47       10.20      1.91 o 
   6   6   3       48.23       50.81      2.64 o 
   7   6   3       55.39       46.58     10.37 o 
   8   6   3       51.48       61.71      5.61 o 
   9   6   3       14.43       21.13     13.09 o 
  10   6   3       20.76       20.86      3.68 o 
  11   6   3        2.79      -10.51      7.00 o 
  12   6   3        9.60       26.36      7.14 o 
  13   6   3        0.01      -10.43      6.99 o 
 -15   7   3        0.39        0.37     10.19 o 
 -14   7   3      259.02      286.75     15.52 o 
 -13   7   3       64.36       66.07      5.82 o 
 -12   7   3     1030.48     1014.08     28.96 o 
 -10   7   3      309.91      312.76      7.91 o 
  -9   7   3        0.05        6.16      1.99 o 
  -8   7   3     1171.26     1184.65     26.88 o 
  -7   7   3      744.11      671.54     41.61 o 
  -6   7   3      900.06      869.04     16.07 o 
  -5   7   3       44.22       32.99      3.31 o 
  -4   7   3     1469.76     1469.78     22.99 o 
  -3   7   3      525.50      538.55     11.33 o 
  -2   7   3      692.49      611.57     10.69 o 
  -1   7   3       52.04       44.70      4.45 o 
   0   7   3     1654.93     1627.08     25.94 o 
   1   7   3      986.26     1055.35     31.69 o 
   2   7   3       89.56       82.62      3.94 o 
   3   7   3      207.76      189.25      4.76 o 
   4   7   3     1146.59     1116.53     23.22 o 
   5   7   3     1728.33     1807.19     75.07 o 
   6   7   3       49.91       56.06      3.43 o 
   7   7   3      129.16      160.28     17.96 o 
   8   7   3      565.37      547.72     16.26 o 
   9   7   3      542.38      532.36     27.90 o 
  10   7   3       37.20       26.63      7.97 o 
  11   7   3      115.38      103.08     11.24 o 
  12   7   3       61.76       70.18      8.20 o 
 -14   8   3        7.32       -1.80      4.01 o 
 -13   8   3        7.35        7.18      5.63 o 
 -12   8   3       26.02       40.81     11.33 o 
 -11   8   3      114.42      102.63      8.78 o 
 -10   8   3      143.17      135.44     29.53 o 
  -9   8   3        3.80        6.16      5.70 o 
  -8   8   3        4.01       20.75      6.69 o 
  -7   8   3      248.50      243.08     11.41 o 
  -6   8   3      585.73      620.24     12.67 o 
  -5   8   3        5.48        8.39      2.82 o 
  -4   8   3       46.96       68.37      8.47 o 
  -3   8   3      147.18      148.93     14.55 o 
  -2   8   3       55.53       50.94      3.97 o 
  -1   8   3      105.76      113.82     22.10 o 
   0   8   3      229.60      232.92      5.19 o 
   1   8   3        0.11        1.70      1.84 o 
   2   8   3      243.02      249.53      6.04 o 
   3   8   3        2.86       -0.02      1.99 o 
   4   8   3      333.39      287.50     11.08 o 
   5   8   3        3.43        4.09      5.48 o 
   6   8   3      301.04      279.70     14.99 o 
   7   8   3       39.52       28.75      6.81 o 
   8   8   3      190.92      217.48     14.04 o 
   9   8   3        0.22       -4.79      7.77 o 
  10   8   3       34.36       44.10      7.17 o 
  11   8   3       34.19       56.49      7.35 o 
 -13   9   3       44.11       47.17      8.41 o 
 -12   9   3       48.49       47.98     11.91 o 
 -10   9   3      245.68      273.12     42.82 o 
  -9   9   3      148.61      124.16      7.01 o 
  -8   9   3        6.96       -1.73      4.45 o 
  -7   9   3        0.19       10.50      8.38 o 
  -6   9   3      428.99      428.00     17.59 o 
  -4   9   3        1.82       -0.01      3.80 o 
  -3   9   3       82.68       68.74      4.32 o 
  -2   9   3      225.43      204.77     12.33 o 
  -1   9   3      691.04      664.09     19.17 o 
   0   9   3        1.93        2.95      1.74 o 
   1   9   3        0.09        3.60      2.16 o 
   2   9   3      466.88      434.40     11.08 o 
   3   9   3      519.89      516.39     14.99 o 
   4   9   3       16.64        9.02     11.11 o 
   5   9   3       49.24       46.13     11.46 o 
   6   9   3       81.92       73.03     14.77 o 
   7   9   3      256.50      234.90     14.59 o 
   8   9   3        0.01        5.48      7.29 o 
   9   9   3      142.44      130.87     13.55 o 
  10   9   3       17.46       -4.95      7.97 o 
 -11  10   3      375.76      393.36     31.47 o 
 -10  10   3        3.29       17.73     14.95 o 
  -9  10   3      287.32      326.05     15.27 o 
  -8  10   3      105.15      122.95      7.16 o 
  -7  10   3      567.83      579.17     28.87 o 
  -6  10   3       13.21       10.76      3.69 o 
  -5  10   3      413.23      417.33     13.01 o 
  -4  10   3      101.33      103.97     21.42 o 
  -3  10   3      186.97      171.29      7.28 o 
  -2  10   3      213.76      223.05     23.02 o 
  -1  10   3      297.68      261.54      8.10 o 
   0  10   3      332.22      317.03      9.20 o 
   1  10   3      161.63      150.94      6.36 o 
   2  10   3      101.80      125.33      6.30 o 
   3  10   3      198.86      182.22     12.85 o 
   4  10   3      341.88      330.10     12.92 o 
   5  10   3      113.08       94.25     16.33 o 
   6  10   3      341.83      392.73     22.44 o 
   7  10   3        2.53       -7.80      6.97 o 
   8  10   3      127.12      157.75     13.89 o 
  -9  11   3       17.67        8.20      6.03 o 
  -8  11   3       34.38       62.54     20.64 o 
  -7  11   3       75.98       78.93      5.72 o 
  -6  11   3      240.79      256.37      9.15 o 
  -5  11   3      107.51      113.79      5.32 o 
  -4  11   3        0.24       15.26     13.50 o 
  -3  11   3       11.43       23.01     13.26 o 
  -2  11   3      144.77      150.40      9.16 o 
  -1  11   3      144.93       99.97      8.23 o 
   0  11   3       35.47       29.77      5.48 o 
   2  11   3       39.02       39.61     14.03 o 
   3  11   3       45.46       45.04      6.43 o 
   4  11   3      124.77      117.67     11.72 o 
   5  11   3      190.61      220.15     17.95 o 
   6  11   3       11.16       -3.97      7.29 o 
  -6  12   3        0.59       24.67      7.67 o 
  -5  12   3       90.12       66.77      4.84 o 
  -4  12   3       42.35       54.56      4.37 o 
  -3  12   3       35.20       31.63      3.91 o 
  -2  12   3      198.80      190.65      9.24 o 
  -1  12   3       37.42       33.68      3.58 o 
   0  12   3       21.94       17.60      5.51 o 
   1  12   3       62.28       55.91      6.54 o 
   2  12   3       49.67       45.99      6.11 o 
   3  12   3       36.76       25.19      3.74 o 
 -18   0   4      122.87      105.98      9.54 o 
 -17   0   4     1262.45     1131.53     55.41 o 
 -16   0   4     1071.64     1032.50     54.58 o 
 -15   0   4       83.30       68.04      4.89 o 
 -14   0   4       13.12        4.95      3.33 o 
 -13   0   4        4.34        2.15      2.30 o 
 -12   0   4     2180.80     2028.58     40.57 o 
 -11   0   4      410.32      418.12     10.53 o 
 -10   0   4      448.45      424.46     10.07 o 
  -9   0   4     1349.03     1328.13     27.21 o 
  -8   0   4      855.04      829.41     17.04 o 
  -7   0   4     1367.01     1379.27     28.68 o 
  -6   0   4      131.83      114.91      3.59 o 
  -5   0   4     2052.12     2039.03     33.70 o 
  -4   0   4    10268.45    10152.64    158.20 o 
  -3   0   4      889.09      980.26     19.34 o 
  -2   0   4      746.58      776.19     16.49 o 
  -1   0   4     1148.04     1267.87     25.67 o 
   0   0   4    11109.13    11501.72    209.78 o 
   1   0   4     1678.76     1779.40     43.42 o 
   2   0   4      163.41      117.96      5.60 o 
   3   0   4      180.99      232.53     11.00 o 
   4   0   4     1433.43     1522.34     50.21 o 
   5   0   4      282.01      288.11     11.79 o 
   6   0   4      948.15     1036.64     37.29 o 
   7   0   4      531.51      492.75     19.99 o 
   8   0   4      664.52      618.11     24.31 o 
   9   0   4      539.48      512.96     20.40 o 
  10   0   4        0.43        2.30      5.12 o 
  11   0   4      802.15      762.63     32.69 o 
  12   0   4     1306.35     1406.16     55.01 o 
  13   0   4      171.49      173.65     12.20 o 
  14   0   4       32.58       38.95      7.22 o 
 -18   1   4      315.64      309.90     19.94 o 
 -17   1   4       11.74       13.70      4.79 o 
 -16   1   4      188.44      195.32      9.28 o 
 -15   1   4      457.12      484.09     42.29 o 
 -14   1   4       20.14       20.87      3.68 o 
 -13   1   4       15.17       19.56      3.32 o 
 -12   1   4      143.62      153.79      5.10 o 
 -11   1   4      918.07      865.38     13.38 o 
 -10   1   4      612.11      650.15     12.48 o 
  -9   1   4        4.72       11.13      3.23 o 
  -8   1   4       58.23       52.36      2.17 o 
  -7   1   4       11.47        9.26      1.73 o 
  -6   1   4     2162.62     2213.43     26.55 o 
  -5   1   4     1846.98     1890.19     22.15 o 
  -4   1   4      872.38      917.79     26.47 o 
  -3   1   4      188.68      192.14      3.50 o 
  -2   1   4      688.19      742.28     10.27 o 
  -1   1   4     1149.34     1138.33     56.54 o 
   0   1   4      681.18      685.19     20.93 o 
   1   1   4     1195.90     1194.07     18.81 o 
   2   1   4     1369.32     1521.27     23.39 o 
   3   1   4      476.26      482.06     42.13 o 
   4   1   4        3.28        3.74      5.96 o 
   5   1   4      147.10      144.14      7.88 o 
   7   1   4     1264.39     1196.15     31.11 o 
   8   1   4      784.97      746.85     20.81 o 
   9   1   4       92.80       87.26      4.33 o 
  10   1   4      186.13      183.26      7.62 o 
  11   1   4      826.68      786.76     21.69 o 
  12   1   4        3.26        6.65      3.98 o 
  13   1   4       52.49       58.91      5.12 o 
  14   1   4      134.66      135.26     19.93 o 
 -17   2   4        6.35       25.07     11.52 o 
 -16   2   4       12.18       10.60      3.02 o 
 -15   2   4      235.69      253.31      8.18 o 
 -14   2   4       27.27       42.41      7.83 o 
 -13   2   4      336.83      364.30     21.63 o 
 -12   2   4       87.29       83.33      3.03 o 
 -11   2   4      419.85      412.97      8.03 o 
 -10   2   4      703.58      795.30     13.42 o 
  -9   2   4       12.95       16.28      1.94 o 
  -8   2   4        9.65        7.80      1.52 o 
  -7   2   4       95.55      110.71      3.15 o 
  -6   2   4     1375.58     1502.86     35.29 o 
  -5   2   4       59.78       59.40      6.12 o 
  -4   2   4       56.18       60.98      2.10 o 
  -3   2   4      391.56      400.53      8.25 o 
  -2   2   4      743.38      746.85     12.64 o 
  -1   2   4      618.83      646.36     10.40 o 
   0   2   4        0.83       -2.81      2.58 o 
   1   2   4      123.72      119.58      3.39 o 
   2   2   4     1374.92     1466.87     26.16 o 
   3   2   4      261.88      289.39     24.36 o 
   4   2   4        3.52        4.71      7.20 o 
   5   2   4      522.42      584.21     46.62 o 
   6   2   4      956.47     1053.19     82.28 o 
   7   2   4      186.58      172.63      6.98 o 
   8   2   4      110.99      142.56      6.69 o 
   9   2   4        3.17        7.96      3.40 o 
  10   2   4      280.87      293.34     21.63 o 
  11   2   4       30.89       61.22      6.24 o 
  12   2   4       27.87       38.74      8.38 o 
  13   2   4      251.49      266.72     19.87 o 
  14   2   4       40.71       26.14      5.75 o 
 -17   3   4      485.91      517.07     33.32 o 
 -16   3   4      436.82      479.53     23.51 o 
 -15   3   4      240.47      233.85     17.51 o 
 -14   3   4      135.04      148.20      7.73 o 
 -13   3   4      182.80      183.10      6.09 o 
 -12   3   4      624.33      649.65     16.73 o 
 -11   3   4     1158.26     1198.04     40.12 o 
 -10   3   4      439.35      451.65     24.93 o 
  -9   3   4     1201.67     1221.01     22.49 o 
  -8   3   4        5.40        6.69      6.21 o 
  -7   3   4      638.13      624.10     11.58 o 
  -6   3   4      222.54      197.36      4.72 o 
  -5   3   4     3743.57     3675.91     50.19 o 
  -4   3   4      921.26      909.32     12.82 o 
  -3   3   4      891.14      825.41     11.36 o 
  -2   3   4        7.34        8.03      3.97 o 
  -1   3   4      967.16      909.95     18.65 o 
   0   3   4      606.52      595.35      9.54 o 
   1   3   4     3924.66     3989.52    101.13 o 
   2   3   4       24.59       39.67      3.25 o 
   3   3   4      181.65      151.23      4.81 o 
   4   3   4      125.76      132.36     16.04 o 
   5   3   4     1105.50     1126.35     32.55 o 
   6   3   4        2.24       -4.72      3.15 o 
   7   3   4      876.63      860.59     18.83 o 
   8   3   4       11.09       15.40      3.08 o 
   9   3   4      118.38      128.58     16.25 o 
  10   3   4       82.25       92.44      5.05 o 
  11   3   4      244.06      219.76      8.19 o 
  12   3   4       29.06       28.98      4.03 o 
  13   3   4      217.27      235.60     31.64 o 
 -17   4   4       88.42       94.57     29.34 o 
 -16   4   4      177.37      202.47     12.25 o 
 -15   4   4        0.10        8.41      3.40 o 
 -14   4   4        2.92        4.35      3.60 o 
 -13   4   4      116.85       98.95     27.12 o 
 -12   4   4       75.74       73.72      4.98 o 
 -11   4   4       33.05       30.61      5.96 o 
 -10   4   4      378.02      333.16      7.61 o 
  -9   4   4       26.01       16.68      2.11 o 
  -8   4   4        8.14       18.66      6.18 o 
  -7   4   4       87.59       79.38      3.32 o 
  -6   4   4      290.06      298.46     16.01 o 
  -5   4   4       72.56       94.85     12.59 o 
  -4   4   4      891.53      898.68     15.16 o 
  -3   4   4      487.78      510.22     19.14 o 
  -2   4   4      119.53      132.32      6.39 o 
  -1   4   4      315.61      320.57     13.82 o 
   0   4   4     1458.24     1484.82     23.57 o 
   1   4   4       12.19       12.28      2.05 o 
   2   4   4      112.23      129.99      5.28 o 
   3   4   4      166.30      156.99      5.01 o 
   4   4   4        3.94       -1.41      8.29 o 
   5   4   4      234.29      218.79     19.81 o 
   6   4   4      508.70      504.05     27.13 o 
   7   4   4       35.61       39.37      9.99 o 
   8   4   4       40.47       34.64      5.17 o 
   9   4   4      350.64      300.92     10.49 o 
  10   4   4        1.37        5.18      4.07 o 
  11   4   4      112.94       97.14      8.37 o 
  12   4   4      439.03      389.76     14.96 o 
  13   4   4       24.13       19.90      4.13 o 
 -16   5   4        1.27       16.89      5.37 o 
 -15   5   4        0.36       -7.02      4.68 o 
 -14   5   4      150.64      143.28      7.45 o 
 -13   5   4       78.47       89.75     12.65 o 
 -12   5   4      298.38      274.52     11.26 o 
 -11   5   4        0.05       -0.44      8.67 o 
 -10   5   4        5.43        2.58      1.65 o 
  -9   5   4      212.34      198.39      4.85 o 
  -8   5   4       12.01       17.15      3.25 o 
  -7   5   4      305.88      284.79      6.60 o 
  -6   5   4      188.32      178.37     10.33 o 
  -5   5   4       16.76       10.11      1.88 o 
  -4   5   4      155.89      155.80      3.84 o 
  -3   5   4      292.60      265.66      7.74 o 
  -2   5   4      211.46      234.24      5.51 o 
  -1   5   4      143.31      126.12      3.46 o 
   0   5   4       19.31       14.64      5.47 o 
   1   5   4        6.75        3.56      3.72 o 
   2   5   4      323.70      322.25      7.95 o 
   3   5   4      212.17      206.94      6.61 o 
   4   5   4      162.38      149.05      9.08 o 
   5   5   4       37.27       46.26      8.98 o 
   6   5   4       89.52       87.17     10.21 o 
   7   5   4        0.07        3.12      2.58 o 
   8   5   4       11.58        8.08      3.30 o 
   9   5   4      293.83      280.83      9.75 o 
  10   5   4        8.82        1.52      2.33 o 
  11   5   4       43.21       38.99      6.51 o 
  12   5   4       54.54       13.08      8.28 o 
 -15   6   4       42.59       48.65      6.82 o 
 -14   6   4       23.35       25.25     19.29 o 
 -13   6   4      219.38      224.71     11.04 o 
 -12   6   4        6.60        4.22      4.61 o 
 -11   6   4      106.75      118.43      6.90 o 
 -10   6   4      622.29      644.82     18.88 o 
  -9   6   4       98.00       93.50     14.89 o 
  -8   6   4       32.13       40.80     10.07 o 
  -7   6   4      654.20      586.89     19.65 o 
  -6   6   4     1152.49     1168.09     32.97 o 
  -5   6   4       13.43        5.55      2.10 o 
  -4   6   4       46.97       40.66     10.33 o 
  -3   6   4        4.43       10.03      1.84 o 
  -2   6   4      893.81      934.68     24.33 o 
  -1   6   4       44.53       54.11      2.45 o 
   0   6   4       85.36       91.26      3.13 o 
   1   6   4      459.51      443.44     19.51 o 
   2   6   4     1317.08     1254.84     58.03 o 
   3   6   4     1053.00     1084.19     25.96 o 
   4   6   4        1.32        8.92      5.20 o 
   5   6   4      958.00     1001.16     22.56 o 
   6   6   4      975.22     1063.96     28.47 o 
   7   6   4        0.02        9.13      3.06 o 
   9   6   4       91.65       90.73      4.85 o 
  10   6   4      318.35      262.45     35.78 o 
  11   6   4       65.72       56.87      7.77 o 
  12   6   4        6.44       28.52      8.66 o 
 -15   7   4        4.91       13.89      5.53 o 
 -14   7   4       31.13       25.98     18.47 o 
 -13   7   4        0.03        5.01      5.46 o 
 -12   7   4      754.16      844.51     25.84 o 
 -11   7   4      158.21      195.44     38.77 o 
 -10   7   4       82.77       76.43     19.44 o 
  -9   7   4      382.46      386.55     12.67 o 
  -8   7   4       87.01      103.27     21.47 o 
  -7   7   4       16.77       19.83      1.98 o 
  -6   7   4        7.55        7.39      1.77 o 
  -5   7   4      716.55      756.20     54.38 o 
  -4   7   4     1094.36     1046.62     19.43 o 
  -3   7   4        8.37        9.41      1.71 o 
  -2   7   4      414.54      410.85     12.75 o 
  -1   7   4       10.76       14.81     11.18 o 
   0   7   4      875.59      838.97     39.18 o 
   1   7   4      485.95      483.84     12.05 o 
   2   7   4       28.29       29.18      2.97 o 
   3   7   4       35.53       37.54      9.32 o 
   4   7   4      149.36      141.71      6.62 o 
   5   7   4       72.52       80.54     14.95 o 
   6   7   4      117.14      104.67      7.92 o 
   7   7   4      145.13      154.89     19.17 o 
   8   7   4      526.59      500.54     15.22 o 
   9   7   4        1.29        1.88     10.27 o 
  10   7   4       77.43       79.52      8.26 o 
  11   7   4        1.63        0.33      4.84 o 
 -14   8   4      258.27      251.36     12.69 o 
 -13   8   4        8.28        1.02      4.55 o 
 -12   8   4      466.35      457.86     46.11 o 
 -11   8   4       18.12       20.52      7.22 o 
 -10   8   4       16.96       15.42      4.90 o 
  -9   8   4      171.97      161.61     20.53 o 
  -8   8   4      684.41      746.22     34.15 o 
  -7   8   4     1019.90     1070.32     35.83 o 
  -6   8   4        1.95       -0.53      5.81 o 
  -5   8   4       81.96       72.60     16.57 o 
  -4   8   4      391.02      397.28     22.59 o 
  -3   8   4        3.00        7.73      2.19 o 
  -2   8   4      439.08      465.05      9.13 o 
  -1   8   4      388.38      370.80     17.21 o 
   0   8   4       84.75       93.52     11.14 o 
   1   8   4       37.07       42.89      3.03 o 
   2   8   4        0.20        2.63     11.87 o 
   3   8   4       92.94       65.52     15.21 o 
   4   8   4      735.05      746.04     82.07 o 
   5   8   4      189.20      210.81     12.04 o 
   7   8   4      620.75      592.99     55.80 o 
   8   8   4      166.64      236.87     16.25 o 
   9   8   4      112.61      142.61     13.83 o 
  10   8   4        7.47       14.41      7.82 o 
 -12   9   4        6.24        7.75     12.01 o 
 -11   9   4       91.15      134.10     21.16 o 
 -10   9   4       88.08       74.59      8.65 o 
  -9   9   4        0.24        6.45      5.08 o 
  -8   9   4      286.75      271.82     12.56 o 
  -7   9   4      184.92      195.13     22.41 o 
  -6   9   4      162.39      164.78     11.97 o 
  -5   9   4       22.00       28.16      7.45 o 
  -4   9   4       44.89       27.12      2.83 o 
  -3   9   4      556.24      542.53     38.85 o 
  -2   9   4       86.45       97.34      5.20 o 
  -1   9   4      177.25      157.87      9.94 o 
   0   9   4       49.96       55.40      3.50 o 
   1   9   4      112.89      120.19      8.43 o 
   2   9   4       74.85       73.31      4.07 o 
   3   9   4      400.74      374.72     44.95 o 
   4   9   4       56.48       64.40      4.35 o 
   5   9   4       93.02       89.11     17.44 o 
   6   9   4        9.96        7.50      8.84 o 
   7   9   4      118.12      151.34     14.57 o 
   8   9   4      148.20      109.99     11.61 o 
   9   9   4      124.55      139.25     14.57 o 
 -10  10   4        3.72       -0.21      3.44 o 
  -9  10   4        5.71       13.16      5.24 o 
  -8  10   4       79.10       90.27      7.33 o 
  -7  10   4       96.36       67.93      6.31 o 
  -6  10   4       15.40       13.54      6.70 o 
  -5  10   4        9.89       20.92      8.00 o 
  -4  10   4       16.79       33.98      4.33 o 
  -3  10   4        1.82       21.60     14.22 o 
  -2  10   4       75.61       62.37     10.56 o 
  -1  10   4       79.22       54.99     10.71 o 
   0  10   4        1.62        1.96     11.76 o 
   1  10   4      261.65      237.77     16.63 o 
   2  10   4       10.84        9.94      6.16 o 
   3  10   4        0.70       -4.06      2.71 o 
   4  10   4       33.58       44.26      4.10 o 
   5  10   4       97.21       88.75      7.53 o 
   6  10   4        0.52       -2.47      6.74 o 
   7  10   4        0.64       10.10      8.10 o 
  -8  11   4      154.88      163.24     27.09 o 
  -7  11   4      242.70      263.93     12.66 o 
  -6  11   4        8.40       14.24      4.83 o 
  -5  11   4        1.04       -1.63      3.99 o 
  -4  11   4        0.00        0.17      6.19 o 
  -3  11   4      227.94      238.46     13.91 o 
  -2  11   4       49.26       43.75      6.13 o 
  -1  11   4      184.19      194.59     13.28 o 
   0  11   4       20.42       26.76      5.73 o 
   1  11   4        1.39       12.70      3.49 o 
   2  11   4       26.35       31.84      4.06 o 
   3  11   4      363.50      383.96     31.36 o 
   4  11   4        0.21       -7.46      7.56 o 
  -3  12   4       12.79       15.10      6.81 o 
  -2  12   4      242.38      204.03     13.23 o 
  -1  12   4        0.32       13.26      5.81 o 
   0  12   4        9.45       25.45      5.32 o 
 -17   1   5       86.81       65.31      8.74 o 
 -16   1   5        4.76       -2.64      5.73 o 
 -15   1   5      398.70      353.93     10.20 o 
 -14   1   5        6.79        3.06      9.53 o 
 -13   1   5       81.36       88.85     11.75 o 
 -12   1   5       23.70       15.45      3.70 o 
 -11   1   5      165.80      148.07      4.63 o 
 -10   1   5      240.54      220.45      5.22 o 
  -9   1   5      509.21      463.85      8.91 o 
  -8   1   5       53.62       33.63      2.42 o 
  -7   1   5      310.72      278.17     12.93 o 
  -6   1   5      268.54      268.96     14.77 o 
  -5   1   5       94.31       78.27      3.21 o 
  -4   1   5      265.63      279.65      6.09 o 
  -3   1   5      685.26      675.65     14.94 o 
  -2   1   5      154.15      126.85     15.20 o 
  -1   1   5       38.23       24.50      7.29 o 
   0   1   5      748.79      768.55     16.37 o 
   1   1   5       40.17       30.28      5.17 o 
   2   1   5      267.31      266.13      7.53 o 
   3   1   5      278.49      265.23     22.59 o 
   4   1   5      568.29      522.13     21.01 o 
   5   1   5        6.65       11.90      3.46 o 
   6   1   5      333.65      331.58     10.27 o 
   7   1   5       10.77        4.12      8.71 o 
   8   1   5      107.82       79.08      5.03 o 
   9   1   5       47.42       48.27     19.48 o 
  10   1   5      243.90      255.23     15.49 o 
  11   1   5       10.99       11.55      5.87 o 
  12   1   5      134.88      136.17      8.16 o 
  13   1   5        2.59        6.64      3.31 o 
 -17   2   5      125.25      103.39      6.66 o 
 -16   2   5       95.91       94.32      5.18 o 
 -15   2   5       11.80        8.41      4.16 o 
 -14   2   5       79.19       76.89      8.18 o 
 -13   2   5      168.70      163.30     11.60 o 
 -12   2   5        5.33       10.16      2.12 o 
 -11   2   5      225.60      200.00      7.07 o 
 -10   2   5      120.30      112.47      4.12 o 
  -9   2   5        3.17       -0.49      1.43 o 
  -8   2   5      295.80      267.20      6.52 o 
  -7   2   5       46.44       42.70      3.09 o 
  -6   2   5        2.21        5.68      2.34 o 
  -5   2   5       36.78       41.37      3.06 o 
  -4   2   5      125.97      116.43     10.91 o 
  -3   2   5       31.36       26.81      4.10 o 
  -2   2   5       69.93       59.79      3.15 o 
  -1   2   5        2.25       11.30      3.50 o 
   0   2   5        2.18        9.64      6.19 o 
   1   2   5      512.70      480.02     32.22 o 
   2   2   5       71.00       55.88      3.55 o 
   3   2   5        3.05       12.29      4.80 o 
   4   2   5      148.72      150.86     16.95 o 
   5   2   5      475.86      477.14     40.36 o 
   6   2   5      292.68      290.02     18.16 o 
   7   2   5        0.52       -3.90      3.00 o 
   8   2   5       48.55       36.80      3.50 o 
   9   2   5       55.22       68.73      9.17 o 
  10   2   5        6.40        7.97      4.89 o 
  11   2   5       70.01       73.09      6.35 o 
  12   2   5       12.49       17.38      7.34 o 
 -17   3   5        1.98        3.30      4.95 o 
 -16   3   5       63.70       63.46     10.48 o 
 -15   3   5        0.54       11.18      4.48 o 
 -14   3   5      110.40      104.93      7.15 o 
 -13   3   5       88.31       61.67      9.03 o 
 -12   3   5       84.60       96.81      9.07 o 
 -11   3   5       57.77       71.05      3.63 o 
 -10   3   5       10.22        7.82      2.24 o 
  -9   3   5       34.54       29.81      2.48 o 
  -8   3   5      206.17      193.79      6.28 o 
  -7   3   5        0.47        2.22      6.63 o 
  -6   3   5      169.52      153.22      9.07 o 
  -5   3   5      204.41      191.28      5.16 o 
  -4   3   5      252.57      235.00      6.72 o 
  -3   3   5       30.53       21.83      6.81 o 
  -2   3   5      558.05      566.48     11.04 o 
  -1   3   5      195.20      194.82      7.87 o 
   0   3   5       70.07       72.89      5.43 o 
   1   3   5        7.71        9.36     10.59 o 
   2   3   5      145.45      126.43     12.60 o 
   3   3   5        0.02       -2.50      6.13 o 
   4   3   5       22.94       26.30      2.83 o 
   5   3   5       16.29       18.87      9.31 o 
   6   3   5       81.57       84.46      8.37 o 
   7   3   5       68.62       63.11     10.30 o 
   8   3   5      205.11      198.68     10.85 o 
   9   3   5       42.76       35.93      3.81 o 
  10   3   5       42.28       29.89      6.02 o 
  11   3   5        4.71       12.58     17.86 o 
  12   3   5       12.56       10.19      5.80 o 
 -16   4   5      207.28      194.53     30.54 o 
 -15   4   5       27.58       26.18     11.18 o 
 -14   4   5      181.19      183.79     16.42 o 
 -13   4   5        4.85       -3.54      4.38 o 
 -12   4   5      396.72      392.52     12.04 o 
 -11   4   5      112.29      138.49      7.44 o 
 -10   4   5      305.87      278.08     13.72 o 
  -9   4   5        3.15        6.40      9.30 o 
  -8   4   5      414.95      389.93      8.27 o 
  -7   4   5        0.18        5.17      2.46 o 
  -6   4   5       14.73       17.41      6.84 o 
  -5   4   5      164.00      153.77     10.52 o 
  -4   4   5      432.37      404.44     10.62 o 
  -3   4   5      177.24      186.45      4.84 o 
  -2   4   5      143.80      132.43      4.20 o 
  -1   4   5      561.66      593.20     13.15 o 
   0   4   5       20.37        5.76      7.53 o 
   1   4   5      114.36      115.50     11.61 o 
   2   4   5       60.28       57.17     10.78 o 
   3   4   5      289.46      286.21     32.42 o 
   4   4   5       19.81        5.54      5.70 o 
   5   4   5      254.34      263.56     20.34 o 
   6   4   5       27.09       26.39     11.13 o 
   7   4   5      518.31      503.23     26.59 o 
   8   4   5        1.51       -5.13      3.42 o 
   9   4   5      410.21      377.89     13.07 o 
  10   4   5        6.85        7.75      3.57 o 
  11   4   5      328.10      370.79     31.03 o 
  12   4   5       74.43       84.90      9.17 o 
 -16   5   5       18.83       29.76     17.98 o 
 -15   5   5      293.99      301.47     13.89 o 
 -14   5   5       12.49       13.61      7.36 o 
 -13   5   5       94.99       99.93      6.54 o 
 -12   5   5        3.15        9.66      3.67 o 
 -11   5   5      331.39      370.04     12.90 o 
 -10   5   5       11.80       10.30      8.21 o 
  -9   5   5      693.55      696.38     16.08 o 
  -8   5   5       20.11       15.43      2.10 o 
  -7   5   5      221.84      190.02      6.43 o 
  -6   5   5       47.12       37.39      2.39 o 
  -5   5   5      381.66      357.69     15.56 o 
  -4   5   5       62.95       58.21      2.91 o 
  -3   5   5      649.14      637.05     31.52 o 
  -2   5   5       64.47       53.33      3.60 o 
  -1   5   5      528.46      472.98      9.50 o 
   0   5   5      106.18      112.60      8.73 o 
   1   5   5      135.09      112.03      8.06 o 
   2   5   5        9.23        7.19      7.31 o 
   3   5   5      931.25      945.30     65.06 o 
   4   5   5        5.74        5.20      6.93 o 
   5   5   5       87.31       76.32      4.67 o 
   6   5   5        9.03        9.87      3.55 o 
   7   5   5      238.00      248.77     37.00 o 
   8   5   5       29.93       38.85      9.56 o 
   9   5   5       76.11       59.70      5.30 o 
  10   5   5       33.88       26.90      8.99 o 
  11   5   5        1.60        5.01     11.86 o 
 -15   6   5       11.01       26.37      5.26 o 
 -14   6   5      279.98      306.37     13.21 o 
 -13   6   5       95.90      110.91      7.23 o 
 -12   6   5       94.68       93.18      7.13 o 
 -11   6   5        0.17        5.97      4.59 o 
 -10   6   5      347.62      330.47     11.05 o 
  -9   6   5      202.26      195.69      7.15 o 
  -8   6   5       13.29       13.28      7.13 o 
  -7   6   5      143.66      148.00      4.69 o 
  -6   6   5     1122.15     1076.39     19.71 o 
  -5   6   5       66.58       55.06      3.44 o 
  -4   6   5       80.78       68.92      8.13 o 
  -3   6   5       30.61       33.69      5.09 o 
  -2   6   5      545.09      483.29     13.66 o 
  -1   6   5      115.93       98.31      9.01 o 
   0   6   5      236.96      230.26      8.20 o 
   1   6   5        4.24        5.75      7.20 o 
   2   6   5      287.00      266.89     19.80 o 
   3   6   5      438.79      418.90     13.39 o 
   4   6   5        2.36       -0.23      1.61 o 
   5   6   5        7.00       14.89      9.16 o 
   6   6   5      419.54      375.95     12.28 o 
   7   6   5       99.12       91.40      5.18 o 
   8   6   5       12.65       12.92      3.19 o 
   9   6   5        2.05       -3.77      2.51 o 
  10   6   5       83.29       69.54      7.66 o 
 -14   7   5       41.23       34.35     23.55 o 
 -13   7   5      618.64      601.16     23.84 o 
 -12   7   5        1.06        2.33      9.53 o 
 -11   7   5      260.91      282.06     13.98 o 
 -10   7   5       36.25       23.07      5.34 o 
  -9   7   5      512.58      486.14     52.91 o 
  -8   7   5      191.04      202.52     37.40 o 
  -7   7   5      329.23      321.64     25.15 o 
  -6   7   5       28.74       36.64      4.99 o 
  -5   7   5      684.08      633.02     37.15 o 
  -4   7   5       32.15       24.36      3.44 o 
  -3   7   5      660.82      590.70     15.33 o 
  -2   7   5      233.89      218.24      8.74 o 
  -1   7   5      259.20      251.45      9.79 o 
   0   7   5       31.70       29.17      2.44 o 
   1   7   5      481.53      453.51     27.13 o 
   2   7   5      476.72      502.88     19.32 o 
   3   7   5       11.73        3.43      3.89 o 
   4   7   5      254.77      236.64     34.43 o 
   5   7   5      245.74      220.53      8.99 o 
   6   7   5      384.87      362.00     12.68 o 
   7   7   5       79.32       71.00     11.20 o 
   8   7   5      128.93      129.66      8.58 o 
   9   7   5      127.74      133.24     13.66 o 
 -13   8   5       25.41       28.90      5.83 o 
 -12   8   5        7.48       27.14     10.76 o 
 -11   8   5       67.07       72.06      6.08 o 
 -10   8   5      223.55      239.70     24.70 o 
  -9   8   5      130.07      143.50      7.72 o 
  -8   8   5        4.69       -7.18      6.52 o 
  -7   8   5        1.69       -1.30      7.38 o 
  -6   8   5       95.84      105.06      4.72 o 
  -5   8   5      148.25      153.86     22.66 o 
  -4   8   5       44.65       32.97      9.94 o 
  -3   8   5        1.46        3.66      2.45 o 
  -2   8   5      348.23      370.11     12.06 o 
  -1   8   5      240.31      240.97     13.65 o 
   0   8   5       56.17       56.57      3.53 o 
   1   8   5        2.00        4.15      2.88 o 
   3   8   5      310.17      305.35     27.31 o 
   4   8   5       54.01       55.33      4.77 o 
   5   8   5       46.64       46.26      4.13 o 
   6   8   5       32.73       36.75     14.97 o 
   7   8   5      166.66      153.81      8.58 o 
   8   8   5        3.55       11.62      7.63 o 
 -11   9   5      122.61      110.85      6.86 o 
 -10   9   5        3.61       11.28      6.82 o 
  -9   9   5        0.33       -4.32      4.65 o 
  -8   9   5        1.51      -10.98      7.32 o 
  -7   9   5      204.14      193.61      9.17 o 
  -6   9   5        7.69       15.00      3.65 o 
  -5   9   5       42.12       41.25     18.46 o 
  -4   9   5        1.50       13.21      4.66 o 
  -3   9   5       31.10       22.82      3.60 o 
  -2   9   5        7.78        4.45      4.29 o 
  -1   9   5       46.84       34.55     12.37 o 
   0   9   5       32.76       25.75      4.35 o 
   1   9   5       48.47       45.29      7.97 o 
   2   9   5       19.33       18.71      4.53 o 
   3   9   5        6.70       11.99      3.51 o 
   4   9   5       84.52       90.41      6.10 o 
   5   9   5        0.41       12.95     16.74 o 
   6   9   5        1.67       -2.97      2.65 o 
   7   9   5        0.80      -12.07      8.41 o 
  -9  10   5       33.63       51.55      5.23 o 
  -8  10   5      412.12      442.15     17.96 o 
  -7  10   5      422.95      405.47     30.14 o 
  -6  10   5      430.28      384.30     48.16 o 
  -5  10   5        4.05       -2.47      4.44 o 
  -4  10   5      342.70      315.73     13.21 o 
  -3  10   5      491.34      505.03     20.43 o 
  -2  10   5       78.53      109.99      9.44 o 
  -1  10   5      139.48      141.16      7.53 o 
   0  10   5      534.92      533.54     39.39 o 
   1  10   5      346.72      337.32     33.91 o 
   2  10   5      180.16      205.51     14.03 o 
   3  10   5      385.98      375.71     15.34 o 
   4  10   5      102.72       90.35     18.12 o 
   5  10   5      241.49      229.24     37.11 o 
  -6  11   5        8.59       16.59     16.78 o 
  -5  11   5       71.03       33.68      8.66 o 
  -4  11   5       11.77       36.58      7.47 o 
  -3  11   5       64.65       62.84      7.14 o 
  -2  11   5       63.00       56.49      7.93 o 
  -1  11   5        6.34       -0.33      6.49 o 
   0  11   5       38.01       57.64      8.40 o 
   1  11   5       77.71       80.45      7.62 o 
 -16   0   6        1.35       -8.02      5.35 o 
 -15   0   6        6.84        3.30      5.60 o 
 -14   0   6       91.50      111.35      6.52 o 
 -13   0   6        0.25        6.43      5.28 o 
 -12   0   6        1.62       -5.17      3.44 o 
 -11   0   6      966.10      967.41     25.62 o 
 -10   0   6      767.29      732.37     28.55 o 
  -9   0   6        6.13        4.45      4.12 o 
  -8   0   6     1748.40     1778.31     43.42 o 
  -7   0   6     2897.24     2961.62     68.62 o 
  -6   0   6       62.95       64.90      7.05 o 
  -5   0   6       27.01       35.04      6.09 o 
  -4   0   6        0.20       12.88      5.83 o 
  -3   0   6      257.06      248.10     12.97 o 
  -2   0   6      231.40      278.57     12.88 o 
  -1   0   6      281.76      253.40     12.29 o 
   0   0   6        0.83       16.54      5.65 o 
   1   0   6     2860.36     3168.21    108.65 o 
   2   0   6      436.96      493.33     24.57 o 
   3   0   6      239.57      252.98     13.91 o 
   4   0   6       90.68       67.20      5.70 o 
   5   0   6     1259.04     1342.24     50.92 o 
   6   0   6      592.74      596.55     24.51 o 
   7   0   6        2.93       -2.63      6.09 o 
   8   0   6        5.06       12.88      6.28 o 
   9   0   6       36.07       37.99      7.45 o 
  10   0   6      523.98      484.79     26.63 o 
  11   0   6      316.57      309.45     18.12 o 
 -15   1   6       59.67       48.58     14.46 o 
 -14   1   6       49.60       40.32      2.93 o 
 -13   1   6      144.09      131.24     10.50 o 
 -12   1   6      207.63      227.71      8.21 o 
 -11   1   6      331.38      332.79     35.87 o 
 -10   1   6      275.91      262.95     16.48 o 
  -9   1   6      437.10      456.87     14.31 o 
  -8   1   6      350.00      344.55     14.22 o 
  -7   1   6      955.86      945.62     26.54 o 
  -6   1   6      720.09      717.94     20.26 o 
  -5   1   6      488.32      511.46     41.29 o 
  -4   1   6       12.91       11.33     10.50 o 
  -3   1   6      124.51      126.07      5.92 o 
  -2   1   6        1.43       -0.53      3.31 o 
  -1   1   6      564.59      586.73     16.93 o 
   0   1   6     1295.74     1286.86    100.79 o 
   1   1   6      681.30      673.86     18.82 o 
   2   1   6      182.90      168.06      8.14 o 
   3   1   6       75.25       71.99     22.87 o 
   4   1   6      770.24      822.35     22.80 o 
   5   1   6        4.31       -5.13      5.48 o 
   6   1   6        7.81       16.60      6.01 o 
   7   1   6      172.66      174.00     15.08 o 
   8   1   6       25.39       20.44      4.49 o 
   9   1   6       21.70        8.14      4.38 o 
  10   1   6        9.52        4.40      3.09 o 
  11   1   6      130.59      107.19     15.53 o 
 -16   2   6      261.74      270.40     10.30 o 
 -15   2   6        3.36        3.99      3.97 o 
 -14   2   6      399.69      379.24     12.51 o 
 -13   2   6      152.33      166.11      5.77 o 
 -12   2   6      264.25      296.69     10.92 o 
 -11   2   6        0.97        0.82      2.94 o 
 -10   2   6        4.38        7.05     10.85 o 
  -9   2   6       50.35       79.20      7.65 o 
  -8   2   6        0.05       -2.98      4.73 o 
  -7   2   6       45.63       39.79      5.12 o 
  -6   2   6       84.66       87.04      5.03 o 
  -5   2   6      480.03      482.94     11.14 o 
  -4   2   6      321.54      325.46     17.79 o 
  -3   2   6        2.40        4.11      3.29 o 
  -2   2   6      428.80      428.53     14.50 o 
  -1   2   6      406.60      434.11     13.63 o 
   0   2   6       27.24       30.80      3.95 o 
   1   2   6       92.00       85.16      5.30 o 
   2   2   6        6.70       -2.28      3.69 o 
   3   2   6        3.54        4.18      7.27 o 
   4   2   6       80.36       88.76     13.79 o 
   5   2   6        2.04        1.82      3.27 o 
   6   2   6       40.24       49.91      5.36 o 
   7   2   6      273.37      256.04     16.81 o 
   8   2   6        0.01       14.61      9.00 o 
   9   2   6       11.99        9.62     10.34 o 
  10   2   6        8.53       -0.89      4.14 o 
  11   2   6        1.53        0.83      5.65 o 
 -16   3   6      172.71      200.27     10.67 o 
 -15   3   6      191.13      168.15      9.40 o 
 -14   3   6      112.69       95.53      6.70 o 
 -13   3   6      303.52      326.01     31.37 o 
 -12   3   6     1006.18     1012.66     22.69 o 
 -11   3   6       10.03        9.09      2.68 o 
 -10   3   6      381.60      420.34     21.86 o 
  -9   3   6      206.53      194.32      5.70 o 
  -8   3   6      450.54      418.51     35.12 o 
  -7   3   6        7.68       13.41      3.44 o 
  -6   3   6     1927.67     2003.84     40.64 o 
  -5   3   6       39.20       40.74      4.27 o 
  -4   3   6      654.21      656.56     26.52 o 
  -3   3   6      290.27      289.23     13.26 o 
  -2   3   6     1366.31     1412.36     37.75 o 
  -1   3   6       20.31       21.94     11.67 o 
   0   3   6     1342.01     1454.14     34.99 o 
   1   3   6       57.43       72.20     13.63 o 
   2   3   6      616.45      623.04     30.54 o 
   3   3   6        1.13        6.12      2.90 o 
   4   3   6      371.09      389.89     12.93 o 
   5   3   6      221.55      208.18      9.31 o 
   6   3   6     1393.39     1446.05     38.68 o 
   7   3   6        1.30       -5.84      7.35 o 
   8   3   6      166.11      194.26     32.19 o 
   9   3   6        1.99       -4.72      3.15 o 
  10   3   6      401.49      365.16     38.47 o 
 -15   4   6        2.08        3.76      4.49 o 
 -14   4   6       73.56       58.88      8.81 o 
 -13   4   6       69.25       73.72      8.87 o 
 -12   4   6       15.14       19.60      4.58 o 
 -11   4   6      252.28      224.99     24.89 o 
 -10   4   6       15.86       17.89      7.54 o 
  -9   4   6        0.41        9.76      2.99 o 
  -8   4   6      131.33      130.36      4.25 o 
  -7   4   6      416.40      387.27     29.15 o 
  -6   4   6       85.91       87.75      4.24 o 
  -5   4   6      164.35      145.54      5.40 o 
  -4   4   6       21.75       25.46      5.11 o 
  -3   4   6        0.10        2.83      4.07 o 
  -2   4   6        2.71       -1.48      2.71 o 
  -1   4   6      328.02      334.58     14.13 o 
   0   4   6      210.66      218.95      8.50 o 
   1   4   6      226.51      244.25     13.26 o 
   2   4   6       42.08       46.54     11.92 o 
   3   4   6       17.99       17.04      2.99 o 
   4   4   6       73.70       82.74      5.83 o 
   5   4   6      253.40      245.18     10.67 o 
   6   4   6      192.17      197.35     17.76 o 
   7   4   6       21.03       22.15      9.02 o 
   8   4   6        6.23        5.94      5.13 o 
   9   4   6        7.33       10.77      9.29 o 
  10   4   6      213.51      197.19     12.73 o 
 -15   5   6       27.45       15.02      4.00 o 
 -14   5   6       91.08       77.18     10.65 o 
 -13   5   6      176.62      163.25     11.43 o 
 -12   5   6       12.89       13.44     10.88 o 
 -11   5   6        2.14        2.52      4.90 o 
 -10   5   6       56.36       59.29      4.19 o 
  -9   5   6       35.40       29.12      8.49 o 
  -8   5   6       33.81       31.60      7.93 o 
  -7   5   6       80.21       69.16      7.20 o 
  -6   5   6       14.19       17.55      6.04 o 
  -5   5   6      155.84      191.98     12.87 o 
  -4   5   6      371.77      346.46     13.27 o 
  -3   5   6       39.44       27.29      9.17 o 
  -2   5   6      312.44      311.23      8.65 o 
  -1   5   6      168.04      174.77      7.82 o 
   0   5   6       13.99        8.01      5.29 o 
   1   5   6      374.28      355.53     21.30 o 
   2   5   6       38.86       29.49      9.45 o 
   3   5   6       75.30       73.88     13.51 o 
   4   5   6       11.42       15.79     10.47 o 
   5   5   6       38.13       45.22     13.62 o 
   6   5   6      131.02      151.27     20.95 o 
   7   5   6        1.35       20.02      4.61 o 
   8   5   6      114.39      134.50     21.91 o 
   9   5   6       54.45       72.42      5.74 o 
 -14   6   6      366.75      389.17     27.91 o 
 -13   6   6      402.38      467.25     19.65 o 
 -12   6   6      211.47      219.63     10.77 o 
 -11   6   6      116.35      131.66     15.98 o 
 -10   6   6       10.47        2.45      3.89 o 
  -9   6   6      125.17      138.99     16.99 o 
  -8   6   6        6.67       10.54      3.01 o 
  -7   6   6       28.50       24.12      3.01 o 
  -6   6   6        0.01       11.57      8.59 o 
  -5   6   6      798.27      796.77     17.87 o 
  -4   6   6      229.35      261.22     22.94 o 
  -3   6   6      223.00      238.56      7.52 o 
  -2   6   6      122.58      101.26      5.96 o 
  -1   6   6      680.83      673.27     21.82 o 
   0   6   6       98.09      124.04      7.01 o 
   1   6   6        6.67        7.43      7.71 o 
   2   6   6      212.40      216.52     25.65 o 
   3   6   6       11.74       22.19      3.85 o 
   4   6   6      209.77      209.93      8.28 o 
   5   6   6      126.04      130.12      6.89 o 
   6   6   6       27.32       51.17     16.88 o 
   7   6   6      476.96      445.96     34.06 o 
   8   6   6       36.00       34.09     20.62 o 
 -13   7   6      283.61      285.41     13.37 o 
 -12   7   6      236.90      225.67     11.74 o 
 -11   7   6      170.80      138.32      8.63 o 
 -10   7   6        7.98       21.62      4.96 o 
  -9   7   6        1.07        4.73      4.08 o 
  -8   7   6       34.53       48.69     11.78 o 
  -7   7   6      323.66      304.94      9.12 o 
  -6   7   6      442.28      416.07     12.53 o 
  -5   7   6      139.61      135.25      5.53 o 
  -4   7   6       78.94       85.87      4.62 o 
  -3   7   6      240.83      250.73     16.05 o 
  -2   7   6      486.61      463.56     33.08 o 
  -1   7   6       57.96       35.71      8.88 o 
   0   7   6      130.55      114.11      6.41 o 
   1   7   6      265.86      276.67     14.53 o 
   2   7   6        0.00       -0.02      9.22 o 
   3   7   6       54.40       66.73     10.90 o 
   4   7   6        0.77       16.86      4.97 o 
   5   7   6      143.59      160.86     18.04 o 
   6   7   6      826.27      734.05     32.52 o 
   7   7   6      384.15      341.35     28.47 o 
 -11   8   6       75.91       94.23      7.85 o 
 -10   8   6      135.80      147.88     12.20 o 
  -9   8   6      444.74      434.07     17.44 o 
  -8   8   6        1.53       -1.36      8.54 o 
  -7   8   6      334.48      366.62     20.48 o 
  -6   8   6       56.03       43.55     10.91 o 
  -5   8   6       35.98       48.26     18.09 o 
  -4   8   6      648.96      608.63     59.85 o 
  -3   8   6      366.95      358.65     15.74 o 
  -2   8   6      216.90      216.24      7.17 o 
  -1   8   6       20.63       34.20      8.72 o 
   0   8   6       11.75       15.99      8.68 o 
   1   8   6      615.39      676.23     21.15 o 
   2   8   6       17.08       18.71      4.07 o 
   3   8   6      632.85      645.00     24.09 o 
   4   8   6        3.12       23.03      7.42 o 
   5   8   6       69.88       62.20     12.44 o 
   6   8   6       70.37       65.09     17.69 o 
 -10   9   6       48.10       51.45     18.63 o 
  -9   9   6      178.39      180.81      9.89 o 
  -8   9   6      243.85      236.10     21.50 o 
  -7   9   6      321.18      275.15     12.36 o 
  -6   9   6       11.59       11.76      5.80 o 
  -5   9   6        5.49        5.59      3.13 o 
  -4   9   6      127.70      131.07     22.50 o 
  -3   9   6       22.07       16.33      4.59 o 
  -2   9   6        6.37       -0.49      6.03 o 
  -1   9   6        3.72       -2.98      5.94 o 
   0   9   6      232.36      261.53     14.50 o 
   1   9   6       98.22       79.30      8.94 o 
   2   9   6       71.52       64.79      5.70 o 
   3   9   6        1.47       19.12      8.43 o 
   4   9   6      201.92      208.95     10.26 o 
  -7  10   6        4.68       21.46     14.46 o 
  -6  10   6        0.00        6.79      4.02 o 
  -5  10   6       14.59        8.77      7.21 o 
  -4  10   6       25.90       30.34      5.66 o 
  -3  10   6      124.11      153.24     13.07 o 
  -2  10   6        7.22        4.14      6.13 o 
  -1  10   6        5.65       -2.00      3.83 o 
   0  10   6        0.04       -5.80      6.31 o 
   1  10   6        0.46       25.97      8.00 o 
 -15   1   7       34.31       39.32      7.26 o 
 -14   1   7      294.50      285.94     16.82 o 
 -13   1   7        3.05        7.45      2.86 o 
 -12   1   7       25.70       40.26      7.39 o 
 -11   1   7      183.37      188.28     13.92 o 
 -10   1   7      454.37      443.63     35.21 o 
  -9   1   7      263.53      231.76      7.68 o 
  -8   1   7      227.41      230.42      9.70 o 
  -7   1   7       57.63       47.64     10.02 o 
  -6   1   7      188.97      207.11      8.48 o 
  -5   1   7      275.16      268.78     14.34 o 
  -4   1   7      314.87      315.53     11.26 o 
  -3   1   7      275.50      261.43      9.77 o 
  -2   1   7      196.42      187.23      7.87 o 
  -1   1   7      123.01      126.36     18.95 o 
   0   1   7       28.38       47.54      5.95 o 
   1   1   7      539.46      561.29     50.10 o 
   2   1   7      309.06      323.73     22.19 o 
   3   1   7      492.87      517.06     17.24 o 
   4   1   7        2.38       -1.79      3.52 o 
   5   1   7       39.69       49.17      8.11 o 
   6   1   7       57.79       63.06      6.19 o 
   7   1   7      307.17      305.62     13.77 o 
   8   1   7       19.17        8.97     18.55 o 
   9   1   7      119.08      181.93     16.07 o 
 -15   2   7       76.55       78.99      7.44 o 
 -14   2   7      123.97      129.26     22.08 o 
 -13   2   7        7.71       14.91      3.82 o 
 -12   2   7       39.27       63.66      5.55 o 
 -11   2   7        0.11       21.68      5.80 o 
 -10   2   7       25.30       29.68      3.47 o 
  -9   2   7      205.61      233.07      8.44 o 
  -8   2   7        0.96       -2.47      3.31 o 
  -7   2   7        1.76        3.74      3.74 o 
  -6   2   7       32.83       25.82      4.21 o 
  -5   2   7       25.59       13.12      4.60 o 
  -4   2   7       39.97       46.05      9.72 o 
  -3   2   7      114.98      104.43      9.62 o 
  -2   2   7        8.05       14.45     19.87 o 
  -1   2   7       62.91       72.08      5.78 o 
   0   2   7       23.79       39.52      8.82 o 
   1   2   7       66.68       80.94      6.20 o 
   2   2   7      338.38      351.64     20.77 o 
   3   2   7        9.34       13.91      3.78 o 
   4   2   7        1.72       20.10     20.65 o 
   5   2   7       29.61       27.92      5.47 o 
   6   2   7        0.10        1.90     10.36 o 
   7   2   7       10.38        9.26      3.17 o 
   8   2   7       96.55      103.19      7.59 o 
   9   2   7        1.14        6.11      5.60 o 
 -15   3   7        2.59       -0.67      4.14 o 
 -14   3   7        1.46       -5.86      4.69 o 
 -13   3   7       52.68       46.78      5.37 o 
 -12   3   7      339.60      332.40     14.16 o 
 -11   3   7        3.99        5.30      3.15 o 
 -10   3   7        1.54        4.67     11.26 o 
  -9   3   7        1.95       -0.62      2.51 o 
  -8   3   7       34.55       26.62      4.55 o 
  -7   3   7       26.90       29.74      4.01 o 
  -6   3   7        2.61       -9.31     10.51 o 
  -5   3   7      135.43      138.19     14.60 o 
  -4   3   7       16.25       14.94      5.56 o 
  -3   3   7      135.88      131.48     15.18 o 
  -2   3   7        6.37        9.83      7.77 o 
  -1   3   7      150.81      156.00      7.38 o 
   0   3   7      120.00      109.26      8.58 o 
   1   3   7       19.41        7.23      4.67 o 
   2   3   7       32.10       52.99     15.37 o 
   3   3   7       17.31       25.65      4.20 o 
   5   3   7      360.81      388.04     40.70 o 
   6   3   7       11.35       13.88      4.97 o 
   7   3   7       73.12       87.55      5.93 o 
   8   3   7        0.78       -2.44      4.53 o 
 -14   4   7        0.20        6.77      8.96 o 
 -13   4   7      299.30      296.91     24.66 o 
 -12   4   7        0.02       -2.47      8.69 o 
 -11   4   7      501.25      501.77     16.29 o 
 -10   4   7        7.17       11.91      2.81 o 
  -9   4   7      327.18      336.91     33.72 o 
  -8   4   7        7.35       11.61      3.27 o 
  -7   4   7      280.58      262.00     17.93 o 
  -6   4   7       65.71       59.55     13.31 o 
  -5   4   7      308.19      314.33     24.19 o 
  -4   4   7      166.92      145.77      6.38 o 
  -3   4   7      227.98      210.33     12.32 o 
  -2   4   7      139.55      151.70     10.28 o 
   0   4   7        4.65        3.97     10.88 o 
   1   4   7      184.73      204.06     25.73 o 
   2   4   7       74.44       92.40      6.12 o 
   3   4   7      129.76      124.44     16.78 o 
   5   4   7       33.24       39.61      5.44 o 
   6   4   7      211.16      173.54      8.72 o 
   7   4   7        2.48        7.36      4.35 o 
   8   4   7       92.81       80.55      9.89 o 
 -13   5   7        0.04        7.29     19.95 o 
 -12   5   7       21.46       31.86     11.00 o 
 -11   5   7       15.15       17.67      5.20 o 
 -10   5   7       79.74       69.64      5.16 o 
  -9   5   7       37.41       21.95      5.87 o 
  -8   5   7       43.03       36.23      5.56 o 
  -7   5   7       98.06      105.78     14.51 o 
  -6   5   7        2.14        5.06      5.30 o 
  -5   5   7      269.66      277.78      8.09 o 
  -4   5   7       88.05      108.77      5.04 o 
  -3   5   7       82.03       71.10     10.74 o 
  -2   5   7        0.03       16.95      6.70 o 
  -1   5   7       30.67       36.77      7.73 o 
   0   5   7       28.08       53.62     13.41 o 
   1   5   7       37.69       55.45     13.09 o 
   2   5   7      136.84      132.18      6.29 o 
   3   5   7       85.21       92.75      6.84 o 
   4   5   7       18.68       26.59      9.84 o 
   5   5   7        9.63        6.72      4.66 o 
   6   5   7        5.68       11.39     16.80 o 
   7   5   7      193.66      211.30     34.15 o 
 -12   6   7        8.20       21.51     21.53 o 
 -11   6   7       40.91       67.83      9.54 o 
 -10   6   7        3.81        4.89      4.10 o 
  -9   6   7        1.60       -5.60      3.73 o 
  -8   6   7      141.70      127.66      6.69 o 
  -7   6   7       95.72       83.42      9.42 o 
  -6   6   7       67.15       68.05     13.45 o 
  -5   6   7      135.40      144.97     26.01 o 
  -4   6   7       35.83       22.02      4.26 o 
  -3   6   7        2.84       17.10      2.96 o 
  -2   6   7       37.14       47.72     10.63 o 
  -1   6   7      260.04      258.06      9.33 o 
   0   6   7      336.54      360.58     13.27 o 
   1   6   7       14.47        0.32     16.92 o 
   2   6   7        1.97        8.10      3.97 o 
   3   6   7       13.32       22.68     14.55 o 
   4   6   7      361.19      395.80     15.19 o 
   5   6   7       28.24       45.97      4.99 o 
   6   6   7       35.44       41.21      5.15 o 
 -11   7   7       54.25       45.80      7.75 o 
 -10   7   7       60.72       60.28      7.02 o 
  -9   7   7       12.41       15.55      5.72 o 
  -8   7   7      262.18      285.21     14.96 o 
  -7   7   7      173.41      181.55      9.37 o 
  -6   7   7      354.06      336.04     21.97 o 
  -5   7   7        0.89        4.37      3.28 o 
  -4   7   7      416.37      402.49     14.46 o 
  -3   7   7      138.23      129.89      7.14 o 
  -2   7   7      173.01      162.25     13.80 o 
  -1   7   7       12.19        5.13      7.75 o 
   0   7   7      321.57      325.00     20.82 o 
   1   7   7      153.88      155.04      8.45 o 
   3   7   7       21.95       14.90      7.95 o 
   4   7   7      105.21       90.97     13.14 o 
   5   7   7      245.38      268.60     29.07 o 
  -9   8   7       21.18       42.11     21.23 o 
  -8   8   7        0.44        7.09      7.14 o 
  -7   8   7       15.00       28.17      5.72 o 
  -6   8   7        2.10       12.70      7.44 o 
  -5   8   7      206.89      216.14     21.92 o 
  -4   8   7      140.64      161.51      7.57 o 
  -3   8   7       30.69       25.22      5.40 o 
  -2   8   7        4.31       -3.13      5.21 o 
  -1   8   7      103.14       99.59      7.78 o 
   0   8   7       45.15       48.85      4.61 o 
   1   8   7        0.51       -9.78      8.45 o 
   2   8   7        3.35       -8.91      6.81 o 
   3   8   7       34.03       55.59      9.26 o 
  -6   9   7      200.54      194.31     10.39 o 
  -5   9   7        7.84       17.11      7.66 o 
  -4   9   7       40.89       56.49     15.52 o 
  -3   9   7       52.47       37.04      8.15 o 
  -2   9   7       82.24       68.00     11.89 o 
  -1   9   7      100.20      102.68     14.59 o 
   0   9   7        8.05        6.01     15.58 o 
 -13   0   8       43.55       38.63      6.56 o 
 -12   0   8      124.28      105.45      9.52 o 
 -11   0   8      626.43      675.71     32.79 o 
 -10   0   8      488.37      444.85     22.26 o 
  -9   0   8      532.74      647.24     27.51 o 
  -8   0   8      719.21      824.25     34.00 o 
  -7   0   8        6.70       -1.18      7.15 o 
  -6   0   8       48.98       53.98      8.13 o 
  -5   0   8       67.03       69.53      8.79 o 
  -4   0   8       77.30       86.81      7.67 o 
  -3   0   8      101.72       76.13      8.53 o 
  -2   0   8       11.23       10.27      4.95 o 
  -1   0   8      149.17      117.96     10.07 o 
   0   0   8      997.54     1002.94     41.57 o 
   1   0   8      317.77      300.46     16.06 o 
   2   0   8      571.96      581.56     27.94 o 
   3   0   8       81.89       51.00      8.46 o 
   4   0   8       29.83       49.36      6.33 o 
   5   0   8        4.90       10.27      4.29 o 
   6   0   8        5.67        5.48      7.12 o 
 -14   1   8        4.95       19.75      4.85 o 
 -13   1   8       10.96       11.45      8.20 o 
 -12   1   8       50.44       56.70      8.05 o 
 -11   1   8      293.44      261.95     11.96 o 
 -10   1   8      616.07      556.39     22.46 o 
  -9   1   8      988.71      981.37     28.44 o 
  -8   1   8      134.50      116.65     11.30 o 
  -7   1   8       67.80       87.11      6.58 o 
  -6   1   8       56.13       80.85     28.03 o 
  -5   1   8       43.01       69.58      8.26 o 
  -4   1   8       73.55       71.45      4.99 o 
  -3   1   8        3.09        0.35     15.46 o 
  -2   1   8       13.53        7.62      3.42 o 
  -1   1   8      381.29      414.60     15.23 o 
   0   1   8       62.69       72.58      6.21 o 
   1   1   8      908.18      949.05     45.31 o 
   2   1   8      155.80      134.28      6.75 o 
   3   1   8      410.18      414.97     16.31 o 
   4   1   8       91.07       97.86      7.89 o 
   5   1   8        0.72        1.97      5.53 o 
   6   1   8       18.86       29.42     14.57 o 
 -13   2   8        4.02        6.96      7.47 o 
 -12   2   8        4.20        7.42      2.91 o 
 -11   2   8        0.10        6.14      9.18 o 
 -10   2   8        0.49        3.27      3.06 o 
  -9   2   8        1.49        1.41      8.61 o 
  -8   2   8        9.33       10.71      3.91 o 
  -7   2   8        0.39       -0.70      6.86 o 
  -6   2   8      243.49      251.20     16.72 o 
  -5   2   8      119.15      116.67      6.97 o 
  -4   2   8      228.62      229.23     17.31 o 
  -3   2   8        0.94        7.18      4.75 o 
  -2   2   8      158.30      171.37     29.96 o 
  -1   2   8       27.19       40.79      8.45 o 
   0   2   8       33.34       36.97      4.87 o 
   1   2   8       30.31       11.22     10.95 o 
   2   2   8        1.63        2.09      4.00 o 
   3   2   8       39.85       39.66      5.65 o 
   4   2   8        9.10       10.76     16.69 o 
   5   2   8       87.30       83.44      6.65 o 
   6   2   8      144.10      152.41     14.37 o 
 -13   3   8      137.45      150.32     18.08 o 
 -12   3   8       15.36       23.26      5.17 o 
 -11   3   8      123.77      107.56     15.24 o 
 -10   3   8       66.71       71.78      5.24 o 
  -9   3   8      301.96      306.10     11.07 o 
  -8   3   8        1.96        2.15      4.80 o 
  -7   3   8      228.40      285.04     15.20 o 
  -6   3   8        3.60       -6.11      6.29 o 
  -5   3   8      639.28      693.79     20.81 o 
  -4   3   8      163.45      175.89      8.43 o 
  -3   3   8      655.71      718.12     56.46 o 
  -2   3   8      109.67      111.12      7.04 o 
  -1   3   8      190.05      199.40     12.60 o 
   0   3   8        9.85       -7.68      5.12 o 
   2   3   8        3.80       -0.42      5.09 o 
   3   3   8      200.86      242.18     11.00 o 
   4   3   8      120.71      103.88      7.83 o 
   5   3   8      287.58      287.26     13.51 o 
   6   3   8       49.51       49.75     19.47 o 
 -12   4   8       24.48       38.33      7.14 o 
 -11   4   8      124.11      124.07      8.88 o 
 -10   4   8      229.11      219.69     29.49 o 
  -9   4   8      126.50      121.73      5.92 o 
  -8   4   8      173.70      143.77     14.93 o 
  -7   4   8       11.10       11.92      3.16 o 
  -6   4   8       25.96       21.27      7.75 o 
  -5   4   8      181.92      191.10     20.83 o 
  -4   4   8      265.69      287.77     26.27 o 
  -3   4   8       16.47        4.24      3.75 o 
  -2   4   8        4.79        7.88      4.37 o 
  -1   4   8        8.48       13.48      8.11 o 
   0   4   8      245.85      266.75     33.62 o 
   1   4   8       43.88       50.36      4.57 o 
   2   4   8      164.07      155.23     10.47 o 
   3   4   8        2.70       10.76      5.48 o 
   4   4   8       21.60       27.49      5.19 o 
   5   4   8       24.84       14.53      9.58 o 
 -11   5   8        2.06        1.43      5.05 o 
 -10   5   8       38.99       40.29      5.99 o 
  -9   5   8        9.74       -3.68      3.57 o 
  -8   5   8       76.29       71.14      8.24 o 
  -7   5   8       73.73       96.11     18.25 o 
  -6   5   8        1.31        9.73     11.19 o 
  -5   5   8      129.35      143.23     12.01 o 
  -4   5   8        8.29       10.10      7.60 o 
  -3   5   8      185.41      192.01     22.50 o 
  -2   5   8        0.50        5.57     14.89 o 
  -1   5   8       33.67       37.23      5.62 o 
   0   5   8        0.75       -4.64      3.09 o 
   1   5   8       25.25        8.17     12.13 o 
   2   5   8       64.30       60.41      6.05 o 
   3   5   8        4.99        6.13      5.05 o 
   4   5   8        0.79       -1.26     13.26 o 
 -10   6   8       57.67       93.94     22.47 o 
  -9   6   8       25.21        6.29      7.82 o 
  -8   6   8       15.51       21.79      4.37 o 
  -7   6   8        0.46       -2.18      6.28 o 
  -6   6   8      618.91      626.46     35.73 o 
  -5   6   8       93.48       94.78      5.35 o 
  -4   6   8      574.08      546.72     29.49 o 
  -3   6   8       11.89       17.19     17.31 o 
  -2   6   8      619.71      628.89     39.48 o 
  -1   6   8        0.24       -6.13      4.09 o 
   0   6   8        0.35        9.74     21.58 o 
   1   6   8        3.11        5.64     11.26 o 
   2   6   8       99.57      102.10      7.87 o 
   3   6   8        2.90        7.94      5.10 o 
  -8   7   8        0.04       -6.45      4.97 o 
  -7   7   8       15.22       14.36      8.30 o 
  -6   7   8       14.44       19.72     12.27 o 
  -5   7   8      299.74      281.29     10.59 o 
  -4   7   8      244.23      217.86     23.60 o 
  -3   7   8      174.52      203.26     16.50 o 
  -2   7   8       89.52       87.04      8.64 o 
  -1   7   8       16.20       19.31      8.04 o 
   0   7   8        1.77       -2.00      6.31 o 
   1   7   8       31.77       11.76      5.69 o 
 -11   1   9       16.07       29.17      5.02 o 
 -10   1   9      151.82      161.46      8.61 o 
  -9   1   9      116.17      143.33     10.03 o 
  -8   1   9        9.59        7.09      3.97 o 
  -7   1   9      118.74      152.56     22.01 o 
  -6   1   9       89.58       82.59      6.26 o 
  -5   1   9       41.17       57.34     12.14 o 
  -4   1   9      188.64      219.78     24.19 o 
  -3   1   9      109.89      123.78      7.37 o 
  -2   1   9       17.00       19.95      4.87 o 
  -1   1   9       55.97       46.29     23.78 o 
   0   1   9      369.82      462.81     17.99 o 
   1   1   9        0.50        3.83      5.48 o 
   2   1   9      146.18      153.01      8.74 o 
   3   1   9       56.77       59.02      6.34 o 
 -11   2   9       91.14       69.71      7.87 o 
 -10   2   9       49.17       71.85      8.21 o 
  -9   2   9        4.61        7.83      5.70 o 
  -8   2   9      166.46      197.98     10.66 o 
  -7   2   9       12.07        0.47     13.19 o 
  -6   2   9       77.92       94.57      8.01 o 
  -5   2   9        0.93        2.40      5.03 o 
  -4   2   9       65.76       93.29      6.08 o 
  -3   2   9        1.06       13.04      6.23 o 
  -2   2   9      109.89      113.25      8.09 o 
  -1   2   9       20.52       35.33     15.93 o 
   0   2   9        4.31       13.56      4.20 o 
   1   2   9      224.41      199.49     27.20 o 
   2   2   9        2.94        5.48      4.82 o 
   3   2   9       80.12       82.07      6.43 o 
 -10   3   9       48.70       37.19      6.98 o 
  -9   3   9      101.16      114.91      9.61 o 
  -8   3   9       17.01       18.20     15.16 o 
  -7   3   9       42.06       46.65      5.33 o 
  -5   3   9       44.99       46.28      5.57 o 
  -4   3   9        2.41        3.70      4.03 o 
  -3   3   9       20.20       31.45      5.75 o 
  -2   3   9       67.89       55.91      6.32 o 
  -1   3   9       77.82       79.53     11.18 o 
   0   3   9       23.57       28.42      8.40 o 
   1   3   9      158.15      178.33     29.68 o 
   2   3   9        7.06       -5.40      7.53 o 
  -9   4   9        8.67       11.81      3.67 o 
  -8   4   9      215.61      173.12      9.78 o 
  -7   4   9        4.12       -3.04      9.43 o 
  -6   4   9        9.22       11.27      8.69 o 
  -5   4   9      241.02      224.26     15.79 o 
  -4   4   9       49.08       39.61      6.49 o 
  -3   4   9       23.13       23.11      4.44 o 
  -2   4   9       83.66       76.61     11.00 o 
  -1   4   9      121.39      154.26     10.59 o 
   1   4   9       21.39       38.10     14.46 o 
  -7   5   9        0.12        8.91     13.04 o 
  -6   5   9        5.62       15.93     12.73 o 
  -5   5   9       11.62       21.07      8.69 o 
  -4   5   9       77.06       54.19      6.72 o 
  -3   5   9        1.16       16.23      5.81 o 
  -2   5   9       24.22        3.97     12.73 o 
  -1   5   9       41.95       75.68     18.39 o 
                                                 
